# Supplementary material for: catena-Poly[[[aqua­(1,10-phenan­throline)cadmium(II)]-μ-benzene-1,4-dicarboxyl­ato] benzene-1,4-dicarboxylic acid hemisolvate]
Source: Acta Crystallogr Sect E Struct Rep Online. 2009 Jan 14;65(Pt 2):m184–5. doi: 10.1107/S1600536809000889 (PMC2968137; doi:10.1107/S1600536809000889)
Supplement: Supplementary file 1 [file e-65-0m184-sup1.cif]

##############################################################################
###                                                                        ###
###        Electronic paper (Acta Crystallographica Section E)             ###
###                                                                        ###
##############################################################################
#                                                                            #
# This CIF contains the data in a paper accepted for publication in Acta     #
# Crystallographica Section E. It conforms to the requirements of Notes      #
# for Authors for Section E, and has been peer reviewed under the auspices   #
# of the IUCr Commission on Journals.                                        #
#                                                                            #
# Full details of the Crystallographic Information File format               #
# are given in the paper "The Crystallographic Information File (CIF):       #
# a New Standard Archive File for Crystallography" by S. R. Hall, F. H.      #
# Allen and I. D. Brown [Acta Cryst. (1991), A47, 655-685].                  #
#                                                                            #
# The current version of the core CIF dictionary is obtainable from          #
# ftp://ftp.iucr.org/pub/cif_core.dic. The current version number is 2.4.    #
#                                                                            #
# Software is freely available for graphical display of the structure(s) in  #
# this CIF.  For information consult the CIF home page http://www.iucr.org/  #
# cif/home.html                                                              #
#                                                                            #
# This file may be used for bona fide research purposes within the           #
# scientific community so long as proper attribution is given to the journal # 
# article from which it was obtained.                                        #
#                                                                            #
##############################################################################
                                             
data_I
_audit_creation_method     SHELXL-97
_chemical_name_systematic
;
<i>catena</i>-Poly[[[aqua(1,10-phenanthroline)cadmium(II)]-\m-benzene-1,4-
dicarboxylato] benzene-1,4-dicarboxylic acid hemisolvate]
;
_chemical_name_common     ?
_chemical_formula_moiety     'C20 H14 Cd1 N2 O5, 0.5(C8 H6 O4)'
_chemical_formula_sum     'C24 H17 Cd1 N2 O7'
_chemical_formula_iupac     '[Cd (C8 H4 O4) (C12 H8 N2) (H2 O)], 0.5C8 H6 O4'
_chemical_formula_weight     557.80
_chemical_melting_point     ?
_symmetry_cell_setting     monoclinic
_symmetry_space_group_name_H-M     'C 2/c'
_symmetry_space_group_name_Hall     '-C 2yc'
loop_
    _symmetry_equiv_pos_as_xyz
    'x, y, z'
    '-x, y, -z+1/2'
    'x+1/2, y+1/2, z'
    '-x+1/2, y+1/2, -z+1/2'
    '-x, -y, -z'
    'x, -y, z-1/2'
    '-x+1/2, -y+1/2, -z'
    'x+1/2, -y+1/2, z-1/2'
_cell_length_a     26.108(2)
_cell_length_b     9.6928(10)
_cell_length_c     21.161(2)
_cell_angle_alpha     90.00
_cell_angle_beta     126.494(2)
_cell_angle_gamma     90.00
_cell_volume     4304.9(7)
_cell_formula_units_Z     8
_cell_measurement_reflns_used     5356
_cell_measurement_theta_min     2.395
_cell_measurement_theta_max     27.407
_cell_measurement_temperature     298(2)
_exptl_crystal_description     prism
_exptl_crystal_colour     colourless
_exptl_crystal_size_max     0.42
_exptl_crystal_size_mid     0.18
_exptl_crystal_size_min     0.02
_exptl_crystal_density_diffrn     1.721
_exptl_crystal_density_meas     ?
_exptl_crystal_density_method     'not measured'
_exptl_crystal_F_000     2232
_exptl_absorpt_coefficient_mu     1.065
_exptl_absorpt_correction_type     multi-scan
_exptl_absorpt_process_details     '(SADABS; Sheldrick, 2004)'
_exptl_absorpt_correction_T_min     0.6632
_exptl_absorpt_correction_T_max     0.9842
_exptl_special_details
;
;
_diffrn_ambient_temperature     298(2)
_diffrn_radiation_type     MoK\a
_diffrn_radiation_wavelength     0.71073
_diffrn_radiation_source     'fine-focus sealed tube'
_diffrn_radiation_monochromator     graphite
_diffrn_measurement_device_type     'Bruker SMART CCD'
_diffrn_measurement_method     '\f and \w'
_diffrn_detector_area_resol_mean     ?
_diffrn_reflns_number     10895
_diffrn_reflns_av_R_equivalents     0.0213
_diffrn_reflns_av_sigmaI/netI     0.0249
_diffrn_reflns_theta_min     1.99
_diffrn_reflns_theta_max     25.01
_diffrn_reflns_theta_full     25.01
_diffrn_measured_fraction_theta_max     0.998
_diffrn_measured_fraction_theta_full     0.998
_diffrn_reflns_limit_h_min     -30
_diffrn_reflns_limit_h_max     30
_diffrn_reflns_limit_k_min     -11
_diffrn_reflns_limit_k_max     10
_diffrn_reflns_limit_l_min     -18
_diffrn_reflns_limit_l_max     25
_diffrn_standards_number     0
_diffrn_standards_interval_count     .
_diffrn_standards_interval_time     .
_diffrn_standards_decay_%     ?
_refine_special_details
;
Refinement of <i>F</i>^2^ against ALL reflections. The weighted <i>R</i>-factor
<i>wR</i> and goodness of fit <i>S</i> are based on <i>F</i>^2^, conventional
<i>R</i>-factors <i>R</i> are based on <i>F</i>, with <i>F</i> set to zero for
negative <i>F</i>^2^. The threshold expression of <i>F</i>^2^ >
\s(<i>F</i>^2^) is used only for calculating <i>R</i>-factors(gt) <i>etc</i>.
and is not relevant to the choice of reflections for refinement.
<i>R</i>-factors based on <i>F</i>^2^ are statistically about twice as large
as those based on <i>F</i>, and <i>R</i>- factors based on ALL data will be
even larger.
;
_reflns_number_total     3793
_reflns_number_gt     3061
_reflns_threshold_expression     I>2\s(I)
_refine_ls_structure_factor_coef     Fsqd
_refine_ls_matrix_type     full
_refine_ls_R_factor_all     0.0375
_refine_ls_R_factor_gt     0.0253
_refine_ls_wR_factor_gt     0.0540
_refine_ls_wR_factor_ref     0.0616
_refine_ls_goodness_of_fit_ref     1.073
_refine_ls_restrained_S_all     1.073
_refine_ls_number_reflns     3793
_refine_ls_number_parameters     309
_refine_ls_number_restraints     0
_refine_ls_hydrogen_treatment     constr
_refine_ls_weighting_scheme     calc
_refine_ls_weighting_details
              'w=1/[\s^2^(Fo^2^)+(0.0233P)^2^+5.6765P] where P=(Fo^2^+2Fc^2^)/3'
_atom_sites_solution_hydrogens     geom
_atom_sites_solution_primary     direct
_atom_sites_solution_secondary     difmap
_refine_ls_shift/su_max     0.001
_refine_ls_shift/su_mean     0.000
_refine_diff_density_max     0.568
_refine_diff_density_min     -0.280
_refine_ls_extinction_method     none
_refine_ls_extinction_coef     ?
loop_
    _atom_type_symbol
    _atom_type_description
    _atom_type_scat_dispersion_real
    _atom_type_scat_dispersion_imag
    _atom_type_scat_source
    'C' 'C' 0.0033 0.0016
                         'International Tables Vol C Tables 4.2.6.8 and 6.1.1.4'
    'H' 'H' 0.0000 0.0000
                         'International Tables Vol C Tables 4.2.6.8 and 6.1.1.4'
    'N' 'N' 0.0061 0.0033
                         'International Tables Vol C Tables 4.2.6.8 and 6.1.1.4'
    'O' 'O' 0.0106 0.0060
                         'International Tables Vol C Tables 4.2.6.8 and 6.1.1.4'
    'Cd' 'Cd' -0.8075 1.2024
                         'International Tables Vol C Tables 4.2.6.8 and 6.1.1.4'
_computing_data_collection     'SMART (Bruker, 2001)'
_computing_cell_refinement     'SAINT (Bruker, 2001)'
_computing_data_reduction     'SAINT (Bruker, 2001)'
_computing_structure_solution     'SHELXS97 (Sheldrick, 2008)'
_computing_structure_refinement     'SHELXL97 (Sheldrick, 2008)'
_computing_molecular_graphics     'SHELXTL (Sheldrick, 2008)'
_computing_publication_material     'SHELXTL (Sheldrick, 2008)'
loop_
    _atom_site_type_symbol
    _atom_site_label
    _atom_site_fract_x
    _atom_site_fract_y
    _atom_site_fract_z
    _atom_site_U_iso_or_equiv
    _atom_site_adp_type
    _atom_site_calc_flag
    _atom_site_refinement_flags
    _atom_site_occupancy
    _atom_site_disorder_assembly
    _atom_site_disorder_group
    Cd Cd1 0.163966(9) 0.80224(2) 0.186508(12) 0.03638(8) Uani d . 1 . .
    N N1 0.05395(11) 0.8470(2) 0.11727(14) 0.0355(5) Uani d . 1 . .
    N N2 0.10891(11) 0.5924(2) 0.15983(14) 0.0415(6) Uani d . 1 . .
    O O1 0.18828(13) 0.8727(3) 0.30445(14) 0.0762(8) Uani d . 1 . .
    O O2 0.23664(13) 0.6773(4) 0.32126(16) 0.0928(10) Uani d . 1 . .
    O O3 0.14899(10) 0.7998(2) 0.06513(12) 0.0509(6) Uani d . 1 . .
    O O4 0.24360(10) 0.7435(2) 0.16977(12) 0.0502(6) Uani d . 1 . .
    O O5 0.05219(11) 1.1134(2) 0.28343(16) 0.0729(8) Uani d . 1 . .
    H H5 0.0460 1.1969 0.2794 0.109 Uiso calc PR 0.50 . .
    O O6 0.05277(11) 0.3946(2) 0.28845(15) 0.0701(7) Uani d . 1 . .
    H H6 0.0467 0.3111 0.2840 0.105 Uiso calc PR 0.50 . .
    O O7 0.18243(10) 1.0437(2) 0.19469(12) 0.0504(6) Uani d . 1 . .
    H H7A 0.2076 1.0625 0.1829 0.061 Uiso d R 1 . .
    H H7B 0.1988 1.0725 0.2410 0.061 Uiso d R 1 . .
    C C1 0.22048(16) 0.7708(4) 0.3456(2) 0.0569(10) Uani d . 1 . .
    C C2 0.23658(13) 0.7594(3) 0.42642(17) 0.0382(7) Uani d . 1 . .
    C C3 0.23231(15) 0.8742(3) 0.46128(19) 0.0478(8) Uani d . 1 . .
    H H3 0.2202 0.9585 0.4351 0.057 Uiso calc R 1 . .
    C C4 0.25404(15) 0.6350(3) 0.46504(19) 0.0477(8) Uani d . 1 . .
    H H4 0.2567 0.5570 0.4415 0.057 Uiso calc R 1 . .
    C C5 0.20622(14) 0.7676(3) 0.09733(18) 0.0373(7) Uani d . 1 . .
    C C6 0.22902(13) 0.7568(3) 0.04736(17) 0.0332(6) Uani d . 1 . .
    C C7 0.18645(13) 0.7628(3) -0.03373(18) 0.0425(7) Uani d . 1 . .
    H H7 0.1432 0.7718 -0.0571 0.051 Uiso calc R 1 . .
    C C8 0.29305(14) 0.7441(3) 0.08069(18) 0.0428(7) Uani d . 1 . .
    H H8 0.3226 0.7403 0.1351 0.051 Uiso calc R 1 . .
    C C9 0.0000 1.0513(4) 0.2500 0.0443(11) Uani d S 1 . .
    C C10 0.0000 0.8973(4) 0.2500 0.0390(10) Uani d S 1 . .
    C C11 0.05674(14) 0.8252(3) 0.28751(19) 0.0479(8) Uani d . 1 . .
    H H11 0.0951 0.8730 0.3127 0.058 Uiso calc R 1 . .
    C C12 0.05684(15) 0.6829(3) 0.2878(2) 0.0500(8) Uani d . 1 . .
    H H12 0.0952 0.6352 0.3134 0.060 Uiso calc R 1 . .
    C C13 0.0000 0.6107(4) 0.2500 0.0400(10) Uani d S 1 . .
    C C14 0.0000 0.4565(5) 0.2500 0.0452(11) Uani d S 1 . .
    C C15 0.02751(15) 0.9707(3) 0.09881(19) 0.0470(8) Uani d . 1 . .
    H H15 0.0539 1.0478 0.1175 0.056 Uiso calc R 1 . .
    C C16 -0.03804(15) 0.9903(4) 0.0527(2) 0.0538(9) Uani d . 1 . .
    H H16 -0.0549 1.0790 0.0409 0.065 Uiso calc R 1 . .
    C C17 -0.07692(15) 0.8796(4) 0.0251(2) 0.0547(9) Uani d . 1 . .
    H H17 -0.1209 0.8918 -0.0067 0.066 Uiso calc R 1 . .
    C C18 -0.05130(14) 0.7468(3) 0.04402(19) 0.0452(8) Uani d . 1 . .
    C C19 0.01571(13) 0.7355(3) 0.09130(16) 0.0344(6) Uani d . 1 . .
    C C20 0.04452(14) 0.6005(3) 0.11358(17) 0.0390(7) Uani d . 1 . .
    C C21 0.00562(16) 0.4833(3) 0.0881(2) 0.0520(8) Uani d . 1 . .
    C C22 0.0362(2) 0.3557(4) 0.1137(3) 0.0774(12) Uani d . 1 . .
    H H22 0.0120 0.2754 0.0981 0.093 Uiso calc R 1 . .
    C C23 0.1001(2) 0.3473(4) 0.1607(3) 0.0796(13) Uani d . 1 . .
    H H23 0.1204 0.2622 0.1781 0.096 Uiso calc R 1 . .
    C C24 0.13532(18) 0.4689(4) 0.1827(2) 0.0626(10) Uani d . 1 . .
    H H24 0.1795 0.4628 0.2152 0.075 Uiso calc R 1 . .
    C C25 -0.08894(16) 0.6240(4) 0.0181(2) 0.0647(10) Uani d . 1 . .
    H H25 -0.1331 0.6313 -0.0142 0.078 Uiso calc R 1 . .
    C C26 -0.06213(18) 0.4987(4) 0.0391(2) 0.0692(11) Uani d . 1 . .
    H H26 -0.0879 0.4207 0.0217 0.083 Uiso calc R 1 . .
loop_
    _atom_site_aniso_label
    _atom_site_aniso_U_11
    _atom_site_aniso_U_22
    _atom_site_aniso_U_33
    _atom_site_aniso_U_12
    _atom_site_aniso_U_13
    _atom_site_aniso_U_23
    Cd1 0.03152(12) 0.04161(13) 0.03571(13) 0.00181(10) 0.01983(10) 0.00116(11)
    N1 0.0354(13) 0.0350(13) 0.0368(14) 0.0012(11) 0.0219(12) 0.0022(11)
    N2 0.0383(14) 0.0368(14) 0.0448(15) 0.0046(11) 0.0223(13) -0.0005(12)
    O1 0.085(2) 0.091(2) 0.0430(15) -0.0133(17) 0.0329(15) 0.0057(15)
    O2 0.0747(19) 0.157(3) 0.0568(17) 0.0122(19) 0.0443(16) -0.0235(19)
    O3 0.0394(12) 0.0742(15) 0.0446(12) 0.0144(11) 0.0280(11) 0.0073(12)
    O4 0.0433(12) 0.0731(15) 0.0366(13) 0.0063(11) 0.0251(11) 0.0046(11)
    O5 0.0487(14) 0.0436(15) 0.101(2) -0.0060(12) 0.0307(15) -0.0069(14)
    O6 0.0583(16) 0.0435(14) 0.0852(19) 0.0088(12) 0.0300(15) -0.0008(14)
    O7 0.0564(13) 0.0473(13) 0.0485(13) -0.0114(11) 0.0317(12) -0.0060(11)
    C1 0.0359(18) 0.091(3) 0.044(2) -0.0160(19) 0.0237(17) -0.012(2)
    C2 0.0297(15) 0.0521(18) 0.0326(16) -0.0034(13) 0.0185(14) -0.0059(15)
    C3 0.0518(19) 0.0381(18) 0.0470(19) 0.0049(15) 0.0260(17) 0.0044(15)
    C4 0.0513(19) 0.0443(19) 0.049(2) 0.0033(15) 0.0302(17) -0.0118(17)
    C5 0.0387(17) 0.0345(16) 0.0414(18) 0.0001(13) 0.0253(15) 0.0002(13)
    C6 0.0339(15) 0.0303(14) 0.0367(16) -0.0003(12) 0.0217(14) -0.0008(13)
    C7 0.0277(15) 0.059(2) 0.0396(18) 0.0030(14) 0.0196(14) 0.0025(15)
    C8 0.0337(16) 0.0604(19) 0.0299(16) 0.0016(14) 0.0166(14) -0.0007(15)
    C9 0.046(3) 0.042(3) 0.040(3) 0.000 0.023(2) 0.000
    C10 0.042(2) 0.040(2) 0.034(2) 0.000 0.023(2) 0.000
    C11 0.0376(17) 0.044(2) 0.055(2) -0.0039(14) 0.0236(16) -0.0058(16)
    C12 0.0386(18) 0.046(2) 0.057(2) 0.0050(15) 0.0235(17) 0.0006(16)
    C13 0.043(2) 0.039(3) 0.038(2) 0.000 0.024(2) 0.000
    C14 0.048(3) 0.044(3) 0.041(3) 0.000 0.025(2) 0.000
    C15 0.0451(19) 0.0393(18) 0.058(2) 0.0037(14) 0.0311(17) 0.0069(16)
    C16 0.0446(19) 0.047(2) 0.066(2) 0.0145(16) 0.0312(19) 0.0146(18)
    C17 0.0318(17) 0.072(3) 0.053(2) 0.0116(17) 0.0216(16) 0.0107(19)
    C18 0.0329(16) 0.0537(19) 0.0446(19) -0.0028(14) 0.0207(15) -0.0013(16)
    C19 0.0344(15) 0.0394(17) 0.0301(15) -0.0020(13) 0.0195(13) -0.0014(13)
    C20 0.0405(17) 0.0398(17) 0.0377(17) -0.0029(13) 0.0238(15) -0.0045(14)
    C21 0.054(2) 0.044(2) 0.057(2) -0.0094(16) 0.0331(19) -0.0105(17)
    C22 0.084(3) 0.039(2) 0.105(4) -0.011(2) 0.054(3) -0.013(2)
    C23 0.085(3) 0.034(2) 0.110(4) 0.007(2) 0.052(3) 0.001(2)
    C24 0.058(2) 0.045(2) 0.072(3) 0.0138(18) 0.031(2) 0.0034(19)
    C25 0.0352(19) 0.077(3) 0.065(2) -0.0120(19) 0.0211(18) -0.009(2)
    C26 0.056(2) 0.062(3) 0.082(3) -0.027(2) 0.037(2) -0.020(2)
_geom_special_details
;
All e.s.d.'s (except the e.s.d. in the dihedral angle between two l.s. planes)
are estimated using the full covariance matrix. The cell e.s.d.'s are taken
into account individually in the estimation of e.s.d.'s in distances, angles
and torsion angles; correlations between e.s.d.'s in cell parameters are only
used when they are defined by crystal symmetry. An approximate (isotropic)
treatment of cell e.s.d.'s is used for estimating e.s.d.'s involving l.s.
planes.
;
loop_
    _geom_bond_atom_site_label_1
    _geom_bond_atom_site_label_2
    _geom_bond_site_symmetry_2
    _geom_bond_distance
    _geom_bond_publ_flag
    Cd1 O1 . 2.284(3) y
    Cd1 O3 . 2.357(2) y
    Cd1 N2 . 2.358(2) y
    Cd1 N1 . 2.362(2) y
    Cd1 O7 . 2.375(2) y
    Cd1 O4 . 2.377(2) y
    Cd1 O2 . 2.601(3) y
    N1 C15 . 1.321(4) ?
    N1 C19 . 1.347(4) ?
    N2 C24 . 1.321(4) ?
    N2 C20 . 1.354(4) ?
    O1 C1 . 1.253(4) ?
    O2 C1 . 1.235(4) ?
    O3 C5 . 1.258(3) ?
    O4 C5 . 1.256(3) ?
    O5 C9 . 1.254(3) ?
    O5 H5 . 0.8200 ?
    O6 C14 . 1.260(3) ?
    O6 H6 . 0.8200 ?
    O7 H7A . 0.8501 ?
    O7 H7B . 0.8499 ?
    C1 C2 . 1.503(5) ?
    C2 C4 . 1.374(4) ?
    C2 C3 . 1.376(4) ?
    C3 C4 7_566 1.380(5) ?
    C3 H3 . 0.9300 ?
    C4 C3 7_566 1.380(5) ?
    C4 H4 . 0.9300 ?
    C5 C6 . 1.494(4) ?
    C6 C8 . 1.380(4) ?
    C6 C7 . 1.384(4) ?
    C7 C8 7_565 1.382(4) ?
    C7 H7 . 0.9300 ?
    C8 C7 7_565 1.382(4) ?
    C8 H8 . 0.9300 ?
    C9 O5 2 1.254(3) ?
    C9 C10 . 1.493(6) ?
    C10 C11 2 1.384(4) ?
    C10 C11 . 1.384(4) ?
    C11 C12 . 1.379(4) ?
    C11 H11 . 0.9300 ?
    C12 C13 . 1.385(4) ?
    C12 H12 . 0.9300 ?
    C13 C12 2 1.385(4) ?
    C13 C14 . 1.494(6) ?
    C14 O6 2 1.260(3) ?
    C15 C16 . 1.390(4) ?
    C15 H15 . 0.9300 ?
    C16 C17 . 1.348(5) ?
    C16 H16 . 0.9300 ?
    C17 C18 . 1.395(5) ?
    C17 H17 . 0.9300 ?
    C18 C19 . 1.411(4) ?
    C18 C25 . 1.429(5) ?
    C19 C20 . 1.442(4) ?
    C20 C21 . 1.400(4) ?
    C21 C22 . 1.395(5) ?
    C21 C26 . 1.430(5) ?
    C22 C23 . 1.345(5) ?
    C22 H22 . 0.9300 ?
    C23 C24 . 1.393(5) ?
    C23 H23 . 0.9300 ?
    C24 H24 . 0.9300 ?
    C25 C26 . 1.339(5) ?
    C25 H25 . 0.9300 ?
    C26 H26 . 0.9300 ?
loop_
    _geom_angle_atom_site_label_1
    _geom_angle_atom_site_label_2
    _geom_angle_atom_site_label_3
    _geom_angle_site_symmetry_1
    _geom_angle_site_symmetry_3
    _geom_angle
    _geom_angle_publ_flag
    O1 Cd1 O3 . . 162.20(9) ?
    O1 Cd1 N2 . . 104.69(9) ?
    O3 Cd1 N2 . . 92.75(8) ?
    O1 Cd1 N1 . . 93.90(9) ?
    O3 Cd1 N1 . . 88.48(7) ?
    N2 Cd1 N1 . . 70.53(8) ?
    O1 Cd1 O7 . . 73.32(9) ?
    O3 Cd1 O7 . . 89.10(8) ?
    N2 Cd1 O7 . . 159.42(8) ?
    N1 Cd1 O7 . . 89.04(8) ?
    O1 Cd1 O4 . . 122.37(9) ?
    O3 Cd1 O4 . . 55.12(7) ?
    N2 Cd1 O4 . . 102.73(8) ?
    N1 Cd1 O4 . . 143.17(8) ?
    O7 Cd1 O4 . . 95.13(8) ?
    O1 Cd1 O2 . . 52.68(10) ?
    O3 Cd1 O2 . . 136.90(8) ?
    N2 Cd1 O2 . . 78.69(10) ?
    N1 Cd1 O2 . . 126.21(9) ?
    O7 Cd1 O2 . . 113.27(9) ?
    O4 Cd1 O2 . . 85.37(8) ?
    C15 N1 C19 . . 118.5(2) ?
    C15 N1 Cd1 . . 125.38(19) ?
    C19 N1 Cd1 . . 115.99(18) ?
    C24 N2 C20 . . 118.1(3) ?
    C24 N2 Cd1 . . 125.7(2) ?
    C20 N2 Cd1 . . 116.18(19) ?
    C1 O1 Cd1 . . 99.2(2) ?
    C1 O2 Cd1 . . 84.7(2) ?
    C5 O3 Cd1 . . 92.19(18) ?
    C5 O4 Cd1 . . 91.35(17) ?
    C9 O5 H5 . . 109.5 ?
    C14 O6 H6 . . 109.5 ?
    Cd1 O7 H7A . . 110.4 ?
    Cd1 O7 H7B . . 110.4 ?
    H7A O7 H7B . . 108.7 ?
    O2 C1 O1 . . 122.9(4) ?
    O2 C1 C2 . . 119.2(4) ?
    O1 C1 C2 . . 117.8(3) ?
    C4 C2 C3 . . 119.7(3) ?
    C4 C2 C1 . . 120.7(3) ?
    C3 C2 C1 . . 119.6(3) ?
    C2 C3 C4 . 7_566 120.3(3) ?
    C2 C3 H3 . . 119.9 ?
    C4 C3 H3 7_566 . 119.9 ?
    C2 C4 C3 . 7_566 120.0(3) ?
    C2 C4 H4 . . 120.0 ?
    C3 C4 H4 7_566 . 120.0 ?
    O4 C5 O3 . . 121.2(3) ?
    O4 C5 C6 . . 120.2(3) ?
    O3 C5 C6 . . 118.6(3) ?
    C8 C6 C7 . . 118.2(3) ?
    C8 C6 C5 . . 121.1(3) ?
    C7 C6 C5 . . 120.7(3) ?
    C8 C7 C6 7_565 . 121.4(3) ?
    C8 C7 H7 7_565 . 119.3 ?
    C6 C7 H7 . . 119.3 ?
    C6 C8 C7 . 7_565 120.4(3) ?
    C6 C8 H8 . . 119.8 ?
    C7 C8 H8 7_565 . 119.8 ?
    O5 C9 O5 . 2 122.6(4) ?
    O5 C9 C10 . . 118.7(2) ?
    O5 C9 C10 2 . 118.7(2) ?
    C11 C10 C11 2 . 119.3(4) ?
    C11 C10 C9 2 . 120.3(2) ?
    C11 C10 C9 . . 120.3(2) ?
    C12 C11 C10 . . 120.4(3) ?
    C12 C11 H11 . . 119.8 ?
    C10 C11 H11 . . 119.8 ?
    C11 C12 C13 . . 120.3(3) ?
    C11 C12 H12 . . 119.9 ?
    C13 C12 H12 . . 119.9 ?
    C12 C13 C12 . 2 119.3(4) ?
    C12 C13 C14 . . 120.3(2) ?
    C12 C13 C14 2 . 120.3(2) ?
    O6 C14 O6 2 . 123.1(4) ?
    O6 C14 C13 2 . 118.5(2) ?
    O6 C14 C13 . . 118.5(2) ?
    N1 C15 C16 . . 122.7(3) ?
    N1 C15 H15 . . 118.6 ?
    C16 C15 H15 . . 118.6 ?
    C17 C16 C15 . . 119.4(3) ?
    C17 C16 H16 . . 120.3 ?
    C15 C16 H16 . . 120.3 ?
    C16 C17 C18 . . 120.1(3) ?
    C16 C17 H17 . . 120.0 ?
    C18 C17 H17 . . 120.0 ?
    C17 C18 C19 . . 117.1(3) ?
    C17 C18 C25 . . 123.7(3) ?
    C19 C18 C25 . . 119.1(3) ?
    N1 C19 C18 . . 122.2(3) ?
    N1 C19 C20 . . 118.6(2) ?
    C18 C19 C20 . . 119.2(3) ?
    N2 C20 C21 . . 122.4(3) ?
    N2 C20 C19 . . 118.1(3) ?
    C21 C20 C19 . . 119.5(3) ?
    C22 C21 C20 . . 117.0(3) ?
    C22 C21 C26 . . 123.3(3) ?
    C20 C21 C26 . . 119.7(3) ?
    C23 C22 C21 . . 120.8(4) ?
    C23 C22 H22 . . 119.6 ?
    C21 C22 H22 . . 119.6 ?
    C22 C23 C24 . . 118.6(4) ?
    C22 C23 H23 . . 120.7 ?
    C24 C23 H23 . . 120.7 ?
    N2 C24 C23 . . 123.2(3) ?
    N2 C24 H24 . . 118.4 ?
    C23 C24 H24 . . 118.4 ?
    C26 C25 C18 . . 121.6(3) ?
    C26 C25 H25 . . 119.2 ?
    C18 C25 H25 . . 119.2 ?
    C25 C26 C21 . . 120.8(3) ?
    C25 C26 H26 . . 119.6 ?
    C21 C26 H26 . . 119.6 ?
loop_
    _geom_torsion_atom_site_label_1
    _geom_torsion_atom_site_label_2
    _geom_torsion_atom_site_label_3
    _geom_torsion_atom_site_label_4
    _geom_torsion_site_symmetry_1
    _geom_torsion_site_symmetry_2
    _geom_torsion_site_symmetry_3
    _geom_torsion_site_symmetry_4
    _geom_torsion
    _geom_torsion_publ_flag
    O1 Cd1 N1 C15 . . . . 73.5(3) ?
    O3 Cd1 N1 C15 . . . . -88.8(3) ?
    N2 Cd1 N1 C15 . . . . 177.7(3) ?
    O7 Cd1 N1 C15 . . . . 0.3(3) ?
    O4 Cd1 N1 C15 . . . . -97.0(3) ?
    O2 Cd1 N1 C15 . . . . 118.8(2) ?
    O1 Cd1 N1 C19 . . . . -110.4(2) ?
    O3 Cd1 N1 C19 . . . . 87.2(2) ?
    N2 Cd1 N1 C19 . . . . -6.22(19) ?
    O7 Cd1 N1 C19 . . . . 176.4(2) ?
    O4 Cd1 N1 C19 . . . . 79.1(2) ?
    O2 Cd1 N1 C19 . . . . -65.1(2) ?
    O1 Cd1 N2 C24 . . . . -88.3(3) ?
    O3 Cd1 N2 C24 . . . . 95.3(3) ?
    N1 Cd1 N2 C24 . . . . -177.3(3) ?
    O7 Cd1 N2 C24 . . . . -169.9(3) ?
    O4 Cd1 N2 C24 . . . . 40.5(3) ?
    O2 Cd1 N2 C24 . . . . -42.1(3) ?
    O1 Cd1 N2 C20 . . . . 95.2(2) ?
    O3 Cd1 N2 C20 . . . . -81.1(2) ?
    N1 Cd1 N2 C20 . . . . 6.3(2) ?
    O7 Cd1 N2 C20 . . . . 13.6(4) ?
    O4 Cd1 N2 C20 . . . . -136.0(2) ?
    O2 Cd1 N2 C20 . . . . 141.5(2) ?
    O3 Cd1 O1 C1 . . . . -133.0(3) ?
    N2 Cd1 O1 C1 . . . . 58.9(2) ?
    N1 Cd1 O1 C1 . . . . 129.8(2) ?
    O7 Cd1 O1 C1 . . . . -142.3(2) ?
    O4 Cd1 O1 C1 . . . . -56.9(2) ?
    O2 Cd1 O1 C1 . . . . -4.0(2) ?
    O1 Cd1 O2 C1 . . . . 4.0(2) ?
    O3 Cd1 O2 C1 . . . . 163.68(19) ?
    N2 Cd1 O2 C1 . . . . -114.5(2) ?
    N1 Cd1 O2 C1 . . . . -59.1(3) ?
    O7 Cd1 O2 C1 . . . . 47.9(2) ?
    O4 Cd1 O2 C1 . . . . 141.5(2) ?
    O1 Cd1 O3 C5 . . . . 85.7(3) ?
    N2 Cd1 O3 C5 . . . . -105.85(18) ?
    N1 Cd1 O3 C5 . . . . -176.28(18) ?
    O7 Cd1 O3 C5 . . . . 94.65(18) ?
    O4 Cd1 O3 C5 . . . . -2.24(16) ?
    O2 Cd1 O3 C5 . . . . -29.5(2) ?
    O1 Cd1 O4 C5 . . . . -156.55(18) ?
    O3 Cd1 O4 C5 . . . . 2.24(16) ?
    N2 Cd1 O4 C5 . . . . 86.65(18) ?
    N1 Cd1 O4 C5 . . . . 12.2(2) ?
    O7 Cd1 O4 C5 . . . . -83.06(18) ?
    O2 Cd1 O4 C5 . . . . 163.94(19) ?
    Cd1 O2 C1 O1 . . . . -7.0(3) ?
    Cd1 O2 C1 C2 . . . . 169.4(3) ?
    Cd1 O1 C1 O2 . . . . 8.0(4) ?
    Cd1 O1 C1 C2 . . . . -168.4(2) ?
    O2 C1 C2 C4 . . . . -16.4(5) ?
    O1 C1 C2 C4 . . . . 160.2(3) ?
    O2 C1 C2 C3 . . . . 165.2(3) ?
    O1 C1 C2 C3 . . . . -18.3(4) ?
    C4 C2 C3 C4 . . . 7_566 0.5(5) ?
    C1 C2 C3 C4 . . . 7_566 179.0(3) ?
    C3 C2 C4 C3 . . . 7_566 -0.5(5) ?
    C1 C2 C4 C3 . . . 7_566 -179.0(3) ?
    Cd1 O4 C5 O3 . . . . -4.0(3) ?
    Cd1 O4 C5 C6 . . . . 176.8(2) ?
    Cd1 O3 C5 O4 . . . . 4.1(3) ?
    Cd1 O3 C5 C6 . . . . -176.7(2) ?
    O4 C5 C6 C8 . . . . -11.4(4) ?
    O3 C5 C6 C8 . . . . 169.4(3) ?
    O4 C5 C6 C7 . . . . 170.3(3) ?
    O3 C5 C6 C7 . . . . -8.9(4) ?
    C8 C6 C7 C8 . . . 7_565 0.3(5) ?
    C5 C6 C7 C8 . . . 7_565 178.6(3) ?
    C7 C6 C8 C7 . . . 7_565 -0.3(5) ?
    C5 C6 C8 C7 . . . 7_565 -178.6(3) ?
    O5 C9 C10 C11 . . . 2 -178.8(2) ?
    O5 C9 C10 C11 2 . . 2 1.2(2) ?
    O5 C9 C10 C11 . . . . 1.2(2) ?
    O5 C9 C10 C11 2 . . . -178.8(2) ?
    C11 C10 C11 C12 2 . . . -0.2(2) ?
    C9 C10 C11 C12 . . . . 179.8(2) ?
    C10 C11 C12 C13 . . . . 0.4(5) ?
    C11 C12 C13 C12 . . . 2 -0.2(2) ?
    C11 C12 C13 C14 . . . . 179.8(2) ?
    C12 C13 C14 O6 . . . 2 -176.3(2) ?
    C12 C13 C14 O6 2 . . 2 3.7(2) ?
    C12 C13 C14 O6 . . . . 3.7(2) ?
    C12 C13 C14 O6 2 . . . -176.3(2) ?
    C19 N1 C15 C16 . . . . -1.1(5) ?
    Cd1 N1 C15 C16 . . . . 174.8(2) ?
    N1 C15 C16 C17 . . . . -0.1(5) ?
    C15 C16 C17 C18 . . . . 1.1(5) ?
    C16 C17 C18 C19 . . . . -1.0(5) ?
    C16 C17 C18 C25 . . . . 179.3(3) ?
    C15 N1 C19 C18 . . . . 1.3(4) ?
    Cd1 N1 C19 C18 . . . . -175.1(2) ?
    C15 N1 C19 C20 . . . . -177.9(3) ?
    Cd1 N1 C19 C20 . . . . 5.7(3) ?
    C17 C18 C19 N1 . . . . -0.2(5) ?
    C25 C18 C19 N1 . . . . 179.5(3) ?
    C17 C18 C19 C20 . . . . 179.0(3) ?
    C25 C18 C19 C20 . . . . -1.3(5) ?
    C24 N2 C20 C21 . . . . -1.6(5) ?
    Cd1 N2 C20 C21 . . . . 175.1(2) ?
    C24 N2 C20 C19 . . . . 177.4(3) ?
    Cd1 N2 C20 C19 . . . . -5.9(3) ?
    N1 C19 C20 N2 . . . . 0.1(4) ?
    C18 C19 C20 N2 . . . . -179.1(3) ?
    N1 C19 C20 C21 . . . . 179.2(3) ?
    C18 C19 C20 C21 . . . . -0.1(4) ?
    N2 C20 C21 C22 . . . . 1.2(5) ?
    C19 C20 C21 C22 . . . . -177.8(3) ?
    N2 C20 C21 C26 . . . . -179.9(3) ?
    C19 C20 C21 C26 . . . . 1.1(5) ?
    C20 C21 C22 C23 . . . . -0.1(6) ?
    C26 C21 C22 C23 . . . . -179.0(4) ?
    C21 C22 C23 C24 . . . . -0.5(7) ?
    C20 N2 C24 C23 . . . . 0.9(6) ?
    Cd1 N2 C24 C23 . . . . -175.4(3) ?
    C22 C23 C24 N2 . . . . 0.1(7) ?
    C17 C18 C25 C26 . . . . -178.6(4) ?
    C19 C18 C25 C26 . . . . 1.7(6) ?
    C18 C25 C26 C21 . . . . -0.6(6) ?
    C22 C21 C26 C25 . . . . 178.0(4) ?
    C20 C21 C26 C25 . . . . -0.8(6) ?
loop_
    _geom_hbond_atom_site_label_D
    _geom_hbond_atom_site_label_H
    _geom_hbond_atom_site_label_A
    _geom_hbond_site_symmetry_A
    _geom_hbond_distance_DH
    _geom_hbond_distance_HA
    _geom_hbond_distance_DA
    _geom_hbond_angle_DHA
    O5 H5 O6 1_565 0.82 1.92 2.728(3) 166.5
    O7 H7A O2 4 0.85 1.88 2.665(3) 153.9
    O7 H7B O4 4 0.85 2.28 3.019(3) 145.7
data_global
_journal_date_recd_electronic     2008-12-09
_journal_date_accepted     2009-01-08
_journal_name_full     'Acta Crystallographica, Section E'
_journal_year     2009
_journal_volume     65
_journal_issue      2
_journal_page_first     m184
_journal_page_last     m185
_journal_paper_category     QM
_journal_coeditor_code     WM2211
_publ_contact_author
;
Zhihong liu
School of Chemistry and Materials Science
Shaanxi Nomal University
Xi'an 710062
People's Republic of China
;
_publ_contact_author_email     liuzh@snnu.edu.cn
_publ_contact_author_fax      862985307774
_publ_contact_author_phone      862985307765
_publ_section_title
;\
<i>catena</i>-Poly[[[aqua(1,10-phenanthroline)cadmium(II)]-\m-benzene-1,4-\
dicarboxylato] benzene-1,4-dicarboxylic acid hemisolvate]
;
loop_
    _publ_author_name
    _publ_author_address
    'Zhuanzhuan Wang'
;
School of Chemistry and Materials Science
Shaanxi Normal University
Xi'an 710062
People's Republic of China
;
    'Weihe Han'
;
School of Chemistry and Materials Science
Shaanxi Normal University
Xi'an 710062
People's Republic of China
;
    'Zhihong Liu'
;
School of Chemistry and Materials Science
Shaanxi Normal University
Xi'an 710062
People's Republic of China
;
_exptl_special_details
;
;
