# Supplementary material for: catena-Poly[[[aqua­(1,10-phenan­throline)cadmium(II)]-μ-benzene-1,4-dicarboxyl­ato] benzene-1,4-dicarboxylic acid hemisolvate]
Source: Acta Crystallogr Sect E Struct Rep Online. 2009 Jan 14;65(Pt 2):m184–5. doi: 10.1107/S1600536809000889 (PMC2968137; doi:10.1107/S1600536809000889)
Supplement: Supplementary file 2 [file e-65-0m184-Isup2.hkl]

# 
# h,k,l, Fc-squared, Fo-squared, sigma(Fo-squared) and status flag 
# 
data_I
_shelx_title ' 080322b in C2/c' 
_shelx_refln_list_code          4 
_shelx_F_calc_maximum      927.34 
_exptl_crystal_F_000      2232.00 
_reflns_d_resolution_high  0.8406 
 
loop_ 
 _symmetry_equiv_pos_as_xyz 
 'x, y, z' 
 '-x, y, -z+1/2' 
 'x+1/2, y+1/2, z' 
 '-x+1/2, y+1/2, -z+1/2' 
 '-x, -y, -z' 
 'x, -y, z-1/2' 
 '-x+1/2, -y+1/2, -z' 
 'x+1/2, -y+1/2, z-1/2' 
 
_cell_length_a    26.1076 
_cell_length_b     9.6928 
_cell_length_c    21.1609 
_cell_angle_alpha  90.000 
_cell_angle_beta  126.494 
_cell_angle_gamma  90.000 
 
_shelx_F_squared_multiplier     1.000 
 
loop_ 
 _refln_index_h 
 _refln_index_k 
 _refln_index_l 
 _refln_F_squared_calc 
 _refln_F_squared_meas 
 _refln_F_squared_sigma 
 _refln_observed_status 
   4   0   0    50094.04    52966.64    426.32 o 
   6   0   0    22946.53    21265.61    235.75 o 
   8   0   0    34296.18    33298.89    348.57 o 
  10   0   0    81681.99    84883.64   1029.27 o 
  12   0   0    34841.74    33833.37    407.06 o 
  14   0   0     5093.03     4850.25    154.51 o 
  16   0   0     1928.13     1873.99    167.88 o 
  18   0   0    28060.51    28318.73    435.81 o 
  20   0   0     1532.43     1460.07    194.52 o 
  22   0   0     1387.42     1248.99    188.42 o 
  24   0   0     3789.88     3491.40    276.48 o 
   1   1   0       87.10        5.11     16.91 o 
   3   1   0    36413.73    37979.77    489.17 o 
   5   1   0    47766.09    48906.64    262.15 o 
   7   1   0      171.75      184.84     18.65 o 
   9   1   0    26390.29    27662.24    198.69 o 
  11   1   0      435.66      374.92     36.20 o 
  13   1   0      472.12      401.70     41.80 o 
  15   1   0     4072.46     3970.15    146.66 o 
  17   1   0       30.33       34.82     36.32 o 
  19   1   0        3.99      -60.95     40.63 o 
  21   1   0     1372.81     1175.08    179.74 o 
  23   1   0        2.74      -35.84    117.33 o 
   0   2   0   210808.92   218532.83   1335.56 o 
   2   2   0   194189.78   202162.70   1212.45 o 
   4   2   0      389.06      301.51     31.09 o 
   6   2   0     6315.34     5837.32     86.91 o 
   8   2   0     3592.28     3578.29     58.37 o 
  10   2   0    33296.47    34319.07    238.54 o 
  12   2   0    22205.62    21007.78    248.97 o 
  14   2   0      593.62      473.69     45.53 o 
  16   2   0     9832.88    10058.37    206.08 o 
  18   2   0     9405.36     9784.64    216.07 o 
  20   2   0        4.03      -34.78     44.95 o 
  22   2   0     4075.81     4535.33    170.70 o 
  24   2   0     1485.48     1654.44    160.59 o 
   1   3   0    18473.39    18755.03    124.64 o 
   3   3   0   103355.41   106877.93    472.97 o 
   5   3   0    13553.51    13657.90    108.85 o 
   7   3   0    14065.88    13762.93    155.73 o 
   9   3   0    47111.41    47283.21    355.39 o 
  11   3   0     1083.60      901.42     40.20 o 
  13   3   0    24423.95    24413.85    262.38 o 
  15   3   0     2961.52     3305.92    102.15 o 
  17   3   0     2408.29     2215.88    111.52 o 
  19   3   0     7553.36     7412.46    200.45 o 
  21   3   0     4381.96     4584.08    233.78 o 
  23   3   0        9.09      -51.91     75.74 o 
   0   4   0     6504.75     6168.21    173.51 o 
   2   4   0    28991.18    30439.68    242.79 o 
   4   4   0     4341.47     5148.68     64.76 o 
   6   4   0    26048.01    28073.76    213.44 o 
   8   4   0     2107.46     2178.46     53.34 o 
  10   4   0       89.71       30.04     28.59 o 
  12   4   0     1269.54     1277.70     69.25 o 
  14   4   0      548.41      659.51     61.06 o 
  16   4   0      899.78      801.81     72.39 o 
  18   4   0       16.05        3.98     55.76 o 
  20   4   0      410.66      346.61    100.60 o 
  22   4   0      636.16      812.90    131.98 o 
   1   5   0    20825.26    20710.73    160.32 o 
   3   5   0    60581.17    62428.88    332.90 o 
   5   5   0     5927.13     5433.10     72.67 o 
   7   5   0    13316.05    12861.41    146.55 o 
   9   5   0    32344.08    32941.45    230.13 o 
  11   5   0      765.35      654.96     44.03 o 
  13   5   0     2577.87     2515.01    115.61 o 
  15   5   0    21789.98    22271.46    343.81 o 
  17   5   0      110.65      -24.32     55.84 o 
  19   5   0     6557.24     6701.26    515.90 o 
  21   5   0     4958.68     5280.08    252.81 o 
   0   6   0      176.52       54.09     36.98 o 
   2   6   0     1551.08     1487.34     49.97 o 
   4   6   0     6299.52     6328.53     89.47 o 
   6   6   0     5705.06     5799.04    103.84 o 
   8   6   0     2127.71     2054.88     69.41 o 
  10   6   0     4212.56     4081.17    111.62 o 
  12   6   0     2357.49     2095.66    113.73 o 
  14   6   0      175.00       96.67     67.81 o 
  16   6   0     1031.91     1156.27    111.15 o 
  18   6   0      679.26     1012.00    112.80 o 
  20   6   0       31.29      125.07     94.33 o 
   1   7   0     3729.26     3733.21    113.61 o 
   3   7   0    21183.23    21031.08    210.81 o 
   5   7   0     3435.84     3282.54    103.29 o 
   7   7   0     5618.48     5208.99    129.56 o 
   9   7   0     5339.82     5301.57    172.21 o 
  11   7   0     1923.65     1894.63    119.13 o 
  13   7   0     4978.53     4495.10    167.31 o 
  15   7   0     2707.34     2435.89    145.31 o 
  17   7   0        0.89       -1.24     62.87 o 
  19   7   0     1995.31     2329.16    148.73 o 
   0   8   0       24.99      -75.79     50.52 o 
   2   8   0     2051.65     2127.11    145.37 o 
   4   8   0    14766.52    15070.14    288.69 o 
   6   8   0    17726.60    17586.01    248.85 o 
   8   8   0     1545.32     1636.65     99.01 o 
  10   8   0     1959.68     1997.15    122.64 o 
  12   8   0     6784.21     6731.69    204.42 o 
  14   8   0      147.21       66.57     64.87 o 
  16   8   0     1910.91     2070.68    144.21 o 
   1   9   0       31.05      -35.64     73.03 o 
   3   9   0     1994.47     1878.52    122.90 o 
   5   9   0      130.96      125.93     65.86 o 
   7   9   0       12.21      -35.54     44.83 o 
   9   9   0       12.99       77.16     65.70 o 
  11   9   0       63.77       69.95     66.02 o 
  13   9   0      171.77       79.62     69.53 o 
  15   9   0      285.85      332.78     87.04 o 
   0  10   0     2942.08     3465.25    260.78 o 
   2  10   0        9.94        9.81     74.59 o 
   4  10   0     3828.53     3763.86    235.93 o 
   6  10   0     5692.74     5673.01    186.65 o 
   8  10   0     1133.11     1290.14    147.38 o 
  10  10   0     2573.01     2813.15    181.32 o 
  12  10   0     2784.22     2654.66    183.47 o 
   1  11   0       27.86       31.62     82.04 o 
   3  11   0      129.14      110.70    152.20 o 
   5  11   0        1.98        6.45     75.44 o 
   7  11   0     1476.31     1760.09    258.17 o 
 -25   1   1     1622.59     1359.53    151.05 o 
 -23   1   1      560.68      646.85    114.31 o 
 -21   1   1    13188.92    13690.02    268.41 o 
 -19   1   1     3436.02     3518.27    133.15 o 
 -17   1   1    13477.17    13285.28    215.45 o 
 -15   1   1    39313.75    39732.54    340.43 o 
 -13   1   1    25792.08    25915.42    245.60 o 
 -11   1   1     2118.31     1553.56     47.76 o 
  -9   1   1    38161.38    37600.89    237.84 o 
  -7   1   1    18328.08    19988.13    143.41 o 
  -5   1   1   191089.38   201385.30    956.20 o 
  -3   1   1    93518.98    97654.73    467.75 o 
  -1   1   1    15491.33    15435.63    104.35 o 
   1   1   1   145794.77   147632.00    905.30 o 
   3   1   1   118059.91   119881.55    564.52 o 
   5   1   1      476.13      486.19     24.70 o 
   7   1   1    71354.62    72792.05    644.59 o 
   9   1   1    21148.26    20183.96    192.09 o 
  11   1   1      278.47      169.60     29.96 o 
  13   1   1    33173.59    35095.75    310.93 o 
  15   1   1    13945.84    13802.35    226.78 o 
  17   1   1      129.60       23.74     43.71 o 
  19   1   1     9904.36     9667.16    267.45 o 
  21   1   1     1024.50     1281.64    228.96 o 
  23   1   1      884.27      956.90    126.43 o 
 -24   2   1     1216.34     1282.76    229.19 o 
 -22   2   1      949.34      998.91    103.21 o 
 -20   2   1     1712.08     1698.34    116.72 o 
 -18   2   1    10143.14    10322.67    293.79 o 
 -16   2   1     3720.62     3417.84    121.93 o 
 -14   2   1     2521.83     2468.56     67.70 o 
 -12   2   1    12102.73    11976.84    132.73 o 
 -10   2   1     1422.19     1353.44     43.71 o 
  -8   2   1    46815.64    49463.88    296.15 o 
  -6   2   1    57128.82    58561.39    315.03 o 
  -4   2   1     9007.86     9231.54     74.73 o 
  -2   2   1    20464.24    20853.18    120.77 o 
   0   2   1    57412.79    57963.07    293.56 o 
   2   2   1     2303.24     2365.02     66.76 o 
   4   2   1    20733.92    20529.77    168.84 o 
   6   2   1    26021.29    26155.37    178.10 o 
   8   2   1        8.84       24.02     15.76 o 
  10   2   1    14593.14    14306.69    143.45 o 
  12   2   1     7145.73     7090.14    120.38 o 
  14   2   1     1042.15      968.52     78.31 o 
  16   2   1     4499.50     4415.26    142.36 o 
  18   2   1      780.00      681.09     85.40 o 
  20   2   1      159.22      110.51     63.10 o 
  22   2   1     1801.88     1675.06    121.67 o 
 -23   3   1      722.73      679.33     94.03 o 
 -21   3   1     1256.57     1274.82    175.88 o 
 -19   3   1     1391.16     1503.48    166.36 o 
 -17   3   1      455.55      357.34     53.30 o 
 -15   3   1    16830.23    17458.88    225.43 o 
 -13   3   1     1327.34     1259.52     71.37 o 
 -11   3   1       47.16       63.56     30.67 o 
  -9   3   1    16963.47    16994.70    152.18 o 
  -7   3   1        2.18       24.13     22.01 o 
  -5   3   1    44781.46    45743.15    242.30 o 
  -3   3   1      688.23      565.72     29.46 o 
  -1   3   1     4660.22     5105.75     59.20 o 
   1   3   1   143643.09   148578.78    874.00 o 
   3   3   1    53578.27    55425.68    305.92 o 
   5   3   1      560.72      470.40     44.56 o 
   7   3   1     2569.11     2236.08     77.55 o 
   9   3   1    25892.86    27447.99    255.50 o 
  11   3   1     4178.82     4220.41    101.05 o 
  13   3   1    19528.87    20057.79    305.43 o 
  15   3   1      292.12      267.60     58.76 o 
  17   3   1     2874.46     2592.89    122.04 o 
  19   3   1     2027.58     2187.84    126.41 o 
  21   3   1      702.75      640.97    124.13 o 
  23   3   1      338.60      247.21     99.20 o 
 -24   4   1     3985.58     4380.54    236.19 o 
 -22   4   1     2203.10     2394.48    190.12 o 
 -20   4   1     1691.40     1774.65    119.30 o 
 -18   4   1    21886.27    22162.16    288.26 o 
 -16   4   1     1374.93     1229.51     81.98 o 
 -14   4   1     7852.83     7783.24    150.48 o 
 -12   4   1    28618.92    29034.94    289.47 o 
 -10   4   1      294.01      321.71     44.03 o 
  -8   4   1    44549.01    45496.41    266.69 o 
  -6   4   1    45149.39    45113.14    252.95 o 
  -4   4   1     7443.75     8097.22     85.58 o 
  -2   4   1    82438.32    84805.52    488.19 o 
   0   4   1    83268.17    85560.46    404.78 o 
   2   4   1     3017.13     3352.76     53.82 o 
   4   4   1    58101.96    58480.19    345.52 o 
   6   4   1    45320.11    43916.25    278.66 o 
   8   4   1     1225.33     1289.05     61.66 o 
  10   4   1    22069.58    22595.32    242.83 o 
  12   4   1    10410.81    10370.47    169.22 o 
  14   4   1      248.80      204.51     48.22 o 
  16   4   1    17236.01    17281.36    300.23 o 
  18   4   1     4760.42     4861.58    422.17 o 
  20   4   1      556.66      465.78    199.30 o 
  22   4   1     3133.50     3398.35    205.91 o 
 -23   5   1       44.28      -32.06     86.80 o 
 -21   5   1        7.54      -95.71     79.85 o 
 -19   5   1        8.95      -41.29     65.90 o 
 -17   5   1     2370.83     2083.07    117.68 o 
 -15   5   1     3968.41     3827.15    117.89 o 
 -13   5   1     1284.14     1354.72     64.40 o 
 -11   5   1     6513.44     6738.01    100.62 o 
  -9   5   1     2748.59     2906.61     78.02 o 
  -7   5   1      247.39      207.52     33.82 o 
  -5   5   1     6956.21     6356.00     82.33 o 
  -3   5   1     8523.04     8669.94     99.44 o 
  -1   5   1    14414.24    15273.87    134.78 o 
   1   5   1     1711.29     1541.11     67.81 o 
   3   5   1      109.40       70.96     35.42 o 
   5   5   1       67.15        2.80     21.45 o 
   7   5   1     2431.88     2399.33     66.20 o 
   9   5   1     1211.86     1151.66     49.58 o 
  11   5   1       62.66       43.60     43.23 o 
  13   5   1      711.61      730.97    134.27 o 
  15   5   1      117.25      123.64     61.10 o 
  17   5   1       25.03      -27.79     55.61 o 
  19   5   1      420.66       42.28     82.26 o 
  21   5   1       16.17      -91.35     84.07 o 
 -22   6   1     1078.69      652.39    192.76 o 
 -20   6   1      957.20      997.14    314.86 o 
 -18   6   1     6070.86     6133.41    196.84 o 
 -16   6   1     4438.82     4761.31    168.19 o 
 -14   6   1     2653.11     2471.30    122.10 o 
 -12   6   1    14259.09    14161.59    261.11 o 
 -10   6   1     4416.52     4185.49     95.41 o 
  -8   6   1     4330.91     4233.38    110.30 o 
  -6   6   1    21459.16    21676.05    207.02 o 
  -4   6   1      123.43       74.51     23.15 o 
  -2   6   1    18904.59    18887.06    164.20 o 
   0   6   1    20916.50    21287.23    175.92 o 
   2   6   1      978.85      925.71     77.02 o 
   4   6   1    28522.27    28150.52    260.37 o 
   6   6   1    16920.59    17264.40    304.44 o 
   8   6   1     1633.96     1515.17     75.39 o 
  10   6   1    12367.36    12023.97    212.51 o 
  12   6   1     3919.79     3727.91    144.41 o 
  14   6   1     1261.32     1350.42    112.45 o 
  16   6   1     6726.52     7107.43    209.76 o 
  18   6   1     4048.52     4001.85    169.04 o 
  20   6   1      201.32       79.37     93.13 o 
 -19   7   1     1319.21     1296.53    151.61 o 
 -17   7   1      869.93      905.49    151.76 o 
 -15   7   1     4448.96     4434.76    169.23 o 
 -13   7   1       12.84       29.74     59.09 o 
 -11   7   1     1411.78     1340.30    108.81 o 
  -9   7   1    26828.13    26205.00    360.09 o 
  -7   7   1       55.62       75.60     41.77 o 
  -5   7   1     1493.54     1438.38     81.44 o 
  -3   7   1     4974.92     4734.05    101.00 o 
  -1   7   1     1053.44     1073.64     58.95 o 
   1   7   1     2727.87     2676.87     68.04 o 
   3   7   1     2390.00     2282.49     88.36 o 
   5   7   1      734.95      701.32     75.67 o 
   7   7   1      384.55      542.64     73.14 o 
   9   7   1    15734.56    14855.32    225.32 o 
  11   7   1     4895.77     4932.29    167.94 o 
  13   7   1     2485.41     2545.49    176.28 o 
  15   7   1     1268.66     1425.10    136.08 o 
  17   7   1      149.73       72.33     68.16 o 
  19   7   1     2452.63     2329.22    221.30 o 
 -18   8   1     1050.21     1040.65    128.66 o 
 -16   8   1      493.20      528.70     90.14 o 
 -14   8   1       14.95      -13.71     60.25 o 
 -12   8   1     4384.43     4100.57    161.84 o 
 -10   8   1       34.37       41.11     57.16 o 
  -8   8   1     1406.64     1540.48     97.87 o 
  -6   8   1     4344.72     4448.34    127.61 o 
  -4   8   1     1331.77     1308.17     86.74 o 
  -2   8   1     5801.89     5200.25    152.47 o 
   0   8   1      321.99      258.06    100.30 o 
   2   8   1     3605.61     3267.51    109.84 o 
   4   8   1     6743.63     7102.69    156.92 o 
   6   8   1     2608.80     2646.92    106.12 o 
   8   8   1      380.85      222.98     56.86 o 
  10   8   1     2615.14     2331.57    126.98 o 
  12   8   1     1409.56     1337.89    119.66 o 
  14   8   1       87.72      -13.94     61.82 o 
  16   8   1      693.77      777.52    108.56 o 
 -15   9   1     2382.80     2590.51    152.10 o 
 -13   9   1       68.48       81.47     66.90 o 
 -11   9   1     5425.67     5057.03    179.88 o 
  -9   9   1     8299.00     8775.60    224.13 o 
  -7   9   1     2591.12     2327.48    153.05 o 
  -5   9   1     3281.76     3166.31    136.65 o 
  -3   9   1    12796.91    12612.09    320.91 o 
  -1   9   1      469.93      315.73     99.29 o 
   1   9   1    12456.46    12645.82    322.59 o 
   3   9   1     5431.79     5817.29    209.21 o 
   5   9   1        2.40      -50.80     43.12 o 
   7   9   1     5199.00     5017.77    190.99 o 
   9   9   1     3133.32     3316.08    148.35 o 
  11   9   1       80.16      -26.53     60.74 o 
  13   9   1     3417.57     3387.57    162.22 o 
 -12  10   1      631.81      621.86    131.34 o 
 -10  10   1       10.69      -53.24     70.26 o 
  -8  10   1      247.23       91.45     84.16 o 
  -6  10   1       17.68      -43.40     57.21 o 
  -4  10   1       25.26       31.65     75.00 o 
  -2  10   1        3.60       21.64     74.49 o 
   0  10   1        6.54      -98.97     65.98 o 
   2  10   1       13.81       -3.78    122.09 o 
   4  10   1       33.78       21.36     79.53 o 
   6  10   1       74.63       -4.61     61.62 o 
   8  10   1      130.16      229.13     95.21 o 
  10  10   1      110.89      264.54     98.21 o 
  -7  11   1      281.90      271.25    159.61 o 
  -5  11   1     1818.39     1901.44    178.92 o 
  -3  11   1     4330.89     4291.34    215.19 o 
  -1  11   1      191.21      212.36    101.67 o 
   1  11   1      834.86      696.14    120.58 o 
   3  11   1     1463.16     1555.20    166.65 o 
   5  11   1        3.46     -112.35     74.90 o 
 -26   0   2     5048.45     5240.94    337.51 o 
 -24   0   2     7834.39     8293.61    392.53 o 
 -22   0   2       97.84       53.20     92.46 o 
 -20   0   2     6465.24     6641.96    209.87 o 
 -18   0   2    43632.90    43742.56    545.92 o 
 -16   0   2     3548.19     3458.79    208.86 o 
 -14   0   2    54561.17    57452.80    590.15 o 
 -12   0   2     7376.55     7050.28    264.27 o 
 -10   0   2     1012.49     1077.25     63.36 o 
  -8   0   2   203363.78   216112.19   1255.86 o 
  -6   0   2   220374.25   229539.03   1961.89 o 
  -4   0   2        8.89       26.90     31.40 o 
  -2   0   2   123019.57   127233.87   1208.00 o 
   0   0   2    59397.19    59221.75    853.15 o 
   2   0   2    84313.63    87231.96    655.00 o 
   4   0   2    77647.20    77282.52   1403.75 o 
   6   0   2    26778.42    25050.61    370.12 o 
   8   0   2    27328.21    28907.04    341.86 o 
  10   0   2    21028.59    19234.51    299.06 o 
  12   0   2    22727.95    22602.14    337.52 o 
  14   0   2     7933.88     7964.73    208.10 o 
  16   0   2     4600.44     4943.75    178.51 o 
  18   0   2     8208.07     7920.36    341.87 o 
  20   0   2     7089.63     6693.17    334.89 o 
  22   0   2     4205.39     4661.83    300.89 o 
 -25   1   2       37.82       45.48     87.66 o 
 -23   1   2     1192.28     1227.25    107.71 o 
 -21   1   2     1171.91     1147.83    100.59 o 
 -19   1   2       41.93      -11.78     42.33 o 
 -17   1   2     1513.69     1288.71     71.48 o 
 -15   1   2      480.29      411.12     51.61 o 
 -13   1   2      580.36      446.61     34.75 o 
 -11   1   2    51451.17    55558.61    328.42 o 
  -9   1   2    10469.69     9905.38    100.57 o 
  -7   1   2     5293.16     5236.42     63.83 o 
  -5   1   2    17695.81    17756.98    137.31 o 
  -3   1   2      138.19       92.99      9.28 o 
  -1   1   2      224.86      255.63     17.62 o 
   1   1   2     5655.80     5777.74     90.79 o 
   3   1   2    21482.65    21167.45    155.28 o 
   5   1   2      872.75      784.21     34.88 o 
   7   1   2     8658.24     8416.67    112.00 o 
   9   1   2     8324.97     8669.31    125.87 o 
  11   1   2       72.36       70.84     28.50 o 
  13   1   2     1813.38     1790.63     72.88 o 
  15   1   2        4.15      -48.91     32.61 o 
  17   1   2        5.45      -12.66     47.53 o 
  19   1   2     2037.67     1926.88    117.37 o 
  21   1   2       18.23        3.59     68.10 o 
  23   1   2       54.00      107.96     83.82 o 
 -24   2   2     6338.16     6558.12    203.89 o 
 -22   2   2     1416.24     1521.98    128.69 o 
 -20   2   2     9059.26     9431.27    256.26 o 
 -18   2   2    13072.03    13232.53    295.48 o 
 -16   2   2      815.95      844.71     49.52 o 
 -14   2   2    29448.26    31152.37    288.28 o 
 -12   2   2    27941.18    28126.08    216.03 o 
 -10   2   2     1307.43     1572.41     45.01 o 
  -8   2   2    53816.53    56241.43    315.19 o 
  -6   2   2     7252.92     7061.82     75.41 o 
  -4   2   2      251.44      320.98     17.37 o 
  -2   2   2    10245.18    10759.04     84.07 o 
   0   2   2     4138.78     4008.73     57.77 o 
   2   2   2    15996.57    16430.42    156.43 o 
   4   2   2    23586.34    23484.67    288.62 o 
   6   2   2       64.44      234.81     63.29 o 
   8   2   2     8734.88     8140.84    101.68 o 
  10   2   2    45003.16    46235.73    344.91 o 
  12   2   2     3780.47     3490.25     90.36 o 
  14   2   2     3803.93     3758.22    127.78 o 
  16   2   2     9740.37     9519.32    263.87 o 
  18   2   2      975.62     1089.22    129.89 o 
  20   2   2     1725.63     1762.83    124.18 o 
  22   2   2     5371.15     5719.08    194.28 o 
 -25   3   2       27.82       30.53     67.54 o 
 -23   3   2     5116.03     5242.71    187.34 o 
 -21   3   2     9341.58     8939.59    367.94 o 
 -19   3   2      261.42      176.46     57.48 o 
 -17   3   2     5531.55     5340.56    127.72 o 
 -15   3   2    16415.76    15833.21    209.75 o 
 -13   3   2      792.22      855.59     58.51 o 
 -11   3   2    48146.07    50020.24    340.32 o 
  -9   3   2    52122.03    52631.69    456.51 o 
  -7   3   2     1046.58     1080.40     27.65 o 
  -5   3   2    54274.42    55759.41    278.51 o 
  -3   3   2    12259.50    11859.91    108.98 o 
  -1   3   2     4918.62     5149.05     59.22 o 
   1   3   2    44850.34    45733.93    319.26 o 
   3   3   2    17641.47    17920.82    131.08 o 
   5   3   2     9183.22     8913.38    117.02 o 
   7   3   2    35876.26    35660.90    289.26 o 
   9   3   2     5308.10     5397.38     80.95 o 
  11   3   2    10849.58    10736.48    164.63 o 
  13   3   2     4262.50     4049.42    129.58 o 
  15   3   2     3135.93     2975.99    122.58 o 
  17   3   2     5258.83     5210.41    166.44 o 
  19   3   2     5638.85     5581.88    402.07 o 
  21   3   2      459.35      402.98    112.95 o 
 -24   4   2     1071.69     1121.81    236.37 o 
 -22   4   2      536.75      432.73    132.58 o 
 -20   4   2     1818.65     1545.77    119.48 o 
 -18   4   2     2298.69     2038.47     97.67 o 
 -16   4   2     4255.41     3867.44    114.03 o 
 -14   4   2     4609.77     4593.14    116.79 o 
 -12   4   2    11277.73    11648.37    138.70 o 
 -10   4   2      148.85      116.94     24.53 o 
  -8   4   2      747.93      646.23     36.84 o 
  -6   4   2       20.20        5.78     17.31 o 
  -4   4   2      265.46      186.17     22.23 o 
  -2   4   2    24981.87    27262.99    177.73 o 
   0   4   2     9662.31    10450.59     97.91 o 
   2   4   2     6714.21     7618.47     84.38 o 
   4   4   2    25214.46    27134.19    366.21 o 
   6   4   2      287.40      573.02     59.21 o 
   8   4   2     9239.45     9044.86    148.95 o 
  10   4   2     1150.98     1293.49     80.04 o 
  12   4   2     5995.14     6111.06    133.10 o 
  14   4   2     1937.08     2045.96    109.09 o 
  16   4   2      133.25      118.35     81.77 o 
  18   4   2        7.62      -85.60     68.63 o 
  20   4   2       62.22       43.94     84.14 o 
 -23   5   2     2966.65     3040.16    201.91 o 
 -21   5   2    10154.05    10294.05    333.00 o 
 -19   5   2      285.18      149.28     67.07 o 
 -17   5   2    19008.87    19002.86    265.64 o 
 -15   5   2     7259.00     7138.00    185.33 o 
 -13   5   2       73.50       51.53     33.05 o 
 -11   5   2    27840.36    27857.25    289.13 o 
  -9   5   2    18045.88    18454.42    184.84 o 
  -7   5   2     3790.00     3636.06     66.39 o 
  -5   5   2    29327.87    29160.00    200.53 o 
  -3   5   2    24773.45    25557.35    212.96 o 
  -1   5   2    11430.24    11276.70    114.07 o 
   1   5   2    56400.36    57849.58    315.24 o 
   3   5   2     5446.09     4708.11     67.24 o 
   5   5   2     7259.32     6791.17    100.64 o 
   7   5   2    28476.55    28256.84    267.80 o 
   9   5   2     6873.82     6731.43    169.71 o 
  11   5   2     3094.14     3176.11    125.85 o 
  13   5   2    15743.88    15804.87    309.89 o 
  15   5   2     3259.26     3395.84    146.88 o 
  17   5   2     1832.40     1905.96    176.36 o 
  19   5   2     5991.88     6153.10    264.53 o 
 -22   6   2       28.46        5.69     87.88 o 
 -20   6   2      793.81      767.15    144.82 o 
 -18   6   2     1079.87     1393.58    120.64 o 
 -16   6   2        2.30       18.45     56.46 o 
 -14   6   2     1005.63      928.20    154.54 o 
 -12   6   2     1423.58     1420.70    112.67 o 
 -10   6   2      799.66      752.67     54.49 o 
  -8   6   2     9359.46     9500.58    136.61 o 
  -6   6   2      711.07      523.42     44.73 o 
  -4   6   2       45.45        3.54     21.46 o 
  -2   6   2    14434.81    14249.85    148.89 o 
   0   6   2     3309.26     3249.46     67.66 o 
   2   6   2       95.04      104.31     25.05 o 
   4   6   2     4108.22     3926.98    105.56 o 
   6   6   2     1161.31     1194.97    135.96 o 
   8   6   2      113.20       25.35     35.76 o 
  10   6   2     3800.51     3393.23    134.65 o 
  12   6   2        7.60       18.01     51.06 o 
  14   6   2      274.25      299.73     75.71 o 
  16   6   2      991.85     1248.85    119.47 o 
  18   6   2       71.64        3.83     81.70 o 
 -21   7   2     1726.61     2007.21    197.00 o 
 -19   7   2       96.60       51.19     65.62 o 
 -17   7   2     2816.02     2625.34    139.64 o 
 -15   7   2     8167.75     7641.17    242.38 o 
 -13   7   2        2.17      -31.63     52.19 o 
 -11   7   2     5237.21     5605.80    170.46 o 
  -9   7   2     4314.91     4429.94    126.78 o 
  -7   7   2      409.65      305.21     43.39 o 
  -5   7   2    16386.44    15874.03    184.01 o 
  -3   7   2     4939.16     4556.39    116.04 o 
  -1   7   2     2115.82     2179.16     70.32 o 
   1   7   2    11159.34    10873.16    173.98 o 
   3   7   2     3163.87     3083.77    100.35 o 
   5   7   2     2669.73     2540.18    102.21 o 
   7   7   2    12703.76    12856.05    207.58 o 
   9   7   2     1753.18     1807.42     92.58 o 
  11   7   2      943.15     1205.81    109.86 o 
  13   7   2     5218.44     5138.76    182.76 o 
  15   7   2      955.96      949.34    109.73 o 
  17   7   2     1124.41     1198.44    140.00 o 
 -18   8   2     3328.18     3686.32    169.11 o 
 -16   8   2      305.46      177.45     73.18 o 
 -14   8   2     3534.42     3690.82    157.15 o 
 -12   8   2     6441.84     6184.19    190.30 o 
 -10   8   2      596.33      495.34    152.93 o 
  -8   8   2     8967.60     8914.44    176.83 o 
  -6   8   2     2452.59     2355.87     98.46 o 
  -4   8   2     4008.24     3824.18    139.67 o 
  -2   8   2    15439.25    15372.63    303.16 o 
   0   8   2    18349.22    18404.44    242.29 o 
   2   8   2     1690.72     1660.38     94.72 o 
   4   8   2     6649.08     6191.61    149.44 o 
   6   8   2     1416.46     1418.67     92.53 o 
   8   8   2      625.77      641.94     72.09 o 
  10   8   2     8700.54     9020.03    233.80 o 
  12   8   2     1786.04     2205.19    134.00 o 
  14   8   2      769.34      652.53    144.56 o 
  16   8   2     2811.36     3081.01    159.34 o 
 -15   9   2      224.01      188.27     79.58 o 
 -13   9   2      120.08       45.23     60.68 o 
 -11   9   2      347.33      271.69     97.23 o 
  -9   9   2       20.35       11.45     77.87 o 
  -7   9   2      370.65      350.77     75.21 o 
  -5   9   2      323.99      218.04     74.14 o 
  -3   9   2        0.55      -90.14     70.35 o 
  -1   9   2       51.05      -84.96     69.37 o 
   1   9   2       26.77       66.00     63.92 o 
   3   9   2        7.80      -56.90     45.28 o 
   5   9   2     1031.63      853.06     84.51 o 
   7   9   2       65.78       18.08     50.44 o 
   9   9   2      374.05      237.35     76.84 o 
  11   9   2       24.20      -90.24     69.59 o 
  13   9   2       26.96       91.21     77.42 o 
 -12  10   2     1771.40     2012.61    187.00 o 
 -10  10   2        2.48        5.71     94.63 o 
  -8  10   2     4080.93     3870.99    199.06 o 
  -6  10   2     3827.04     4025.40    200.13 o 
  -4  10   2     2084.96     1699.99    164.98 o 
  -2  10   2     3989.77     3660.79    189.51 o 
   0  10   2     4609.13     3992.37    197.94 o 
   2  10   2      113.14       47.32     75.23 o 
   4  10   2     5198.42     5291.65    189.14 o 
   6  10   2      166.91      167.93     73.60 o 
   8  10   2      283.89      279.79     82.91 o 
  10  10   2     4153.01     4372.12    181.23 o 
  -7  11   2       60.62      -50.59    108.15 o 
  -5  11   2      884.16      740.77    160.94 o 
  -3  11   2      417.21      241.25     98.39 o 
  -1  11   2       38.27      -47.81     79.82 o 
   1  11   2      447.08      398.57    114.25 o 
   3  11   2      559.49      731.47    131.32 o 
   5  11   2       27.99      -67.92     85.65 o 
 -25   1   3     1979.40     1868.89    161.08 o 
 -23   1   3    15088.78    15311.37    290.30 o 
 -21   1   3    13507.66    13589.48    342.00 o 
 -19   1   3     1015.35      996.81     85.61 o 
 -17   1   3    22142.74    21702.62    428.76 o 
 -15   1   3     1898.67     1520.28     53.23 o 
 -13   1   3    24295.98    25448.20    202.36 o 
 -11   1   3   171489.73   181500.14    846.33 o 
  -9   1   3    35550.96    35470.39    223.50 o 
  -7   1   3     3635.33     3447.98     59.35 o 
  -5   1   3    30798.55    32269.26    308.14 o 
  -3   1   3    54298.47    57083.44    630.24 o 
  -1   1   3    69033.05    70195.96   2024.10 o 
   1   1   3    22792.13    22161.52    166.62 o 
   3   1   3     1574.82     1333.68     40.52 o 
   5   1   3     8063.82     7447.17    104.25 o 
   7   1   3    42098.95    42708.52    312.28 o 
   9   1   3        2.79      -32.37     21.58 o 
  11   1   3    10340.45    10312.20    154.96 o 
  13   1   3    15077.98    15109.19    202.82 o 
  15   1   3      111.03      -40.62     48.23 o 
  17   1   3     8122.98     8163.23    200.59 o 
  19   1   3     4428.33     4298.22    158.61 o 
  21   1   3        0.99      -77.81     59.04 o 
 -26   2   3     3184.27     3394.38    196.26 o 
 -24   2   3     2992.81     2878.48    140.78 o 
 -22   2   3      383.35      249.12     68.45 o 
 -20   2   3     4659.19     4650.11    155.29 o 
 -18   2   3      744.01      743.29     79.28 o 
 -16   2   3     4204.06     4059.40     86.61 o 
 -14   2   3    31414.29    31559.24    244.53 o 
 -12   2   3    25468.77    25302.64    200.85 o 
 -10   2   3     3752.66     3865.97     80.09 o 
  -8   2   3    21923.21    22248.56    157.49 o 
  -6   2   3     3322.68     3098.50     44.23 o 
  -4   2   3       41.10       27.47     10.41 o 
  -2   2   3    35469.63    35830.35    292.35 o 
   0   2   3      128.57      250.85     46.79 o 
   2   2   3     3657.07     3383.76     82.83 o 
   4   2   3    15049.99    14324.75    142.16 o 
   6   2   3     2583.18     2462.22     70.88 o 
   8   2   3     8359.30     8111.37    118.93 o 
  10   2   3     3732.22     3720.20     90.35 o 
  12   2   3      618.16      550.86     50.76 o 
  14   2   3     4404.88     4437.11    243.05 o 
  16   2   3     3662.71     3701.43    138.53 o 
  18   2   3      103.12       21.23     55.48 o 
  20   2   3     1901.44     2083.52    130.78 o 
  22   2   3     1480.61     1631.83    232.88 o 
 -25   3   3      648.77      310.70     89.58 o 
 -23   3   3     5389.12     4943.73    177.58 o 
 -21   3   3     2465.95     2358.12    124.98 o 
 -19   3   3        1.69      -55.50     45.62 o 
 -17   3   3     2872.80     2716.35     93.04 o 
 -15   3   3      995.24      950.42     76.04 o 
 -13   3   3    20740.39    21670.29    232.81 o 
 -11   3   3    14732.81    15120.07    140.84 o 
  -9   3   3    26925.48    29928.23    192.90 o 
  -7   3   3    33653.00    34861.55    275.90 o 
  -5   3   3    40401.25    39753.34    385.11 o 
  -3   3   3     1057.60     1188.12     33.43 o 
  -1   3   3       56.87       79.05     12.86 o 
   1   3   3    25001.12    24661.71    304.09 o 
   3   3   3    12117.57    12303.21    264.78 o 
   5   3   3    34172.96    35874.38    232.39 o 
   7   3   3     7926.56     7611.72     98.05 o 
   9   3   3     6112.89     6729.59     98.06 o 
  11   3   3     4924.69     5020.89    192.49 o 
  13   3   3     3143.42     2852.30    114.33 o 
  15   3   3       24.24      -46.34     43.44 o 
  17   3   3      755.81      694.36    116.25 o 
  19   3   3     1565.86     1721.34    173.92 o 
  21   3   3       19.16     -112.54     75.03 o 
 -24   4   3     2944.85     2744.07    187.17 o 
 -22   4   3      270.68      155.08     65.91 o 
 -20   4   3    15142.69    15081.40    287.19 o 
 -18   4   3     3948.17     4004.27    120.97 o 
 -16   4   3    10560.99    10403.80    178.79 o 
 -14   4   3    31631.57    31603.98    312.91 o 
 -12   4   3     7870.60     8154.20    102.67 o 
 -10   4   3    30212.26    31430.85    186.40 o 
  -8   4   3    38030.33    37194.91    245.20 o 
  -6   4   3    12383.96    12881.88    114.83 o 
  -4   4   3    20432.18    19804.90    169.21 o 
  -2   4   3    76359.50    77685.61    457.05 o 
   0   4   3     2526.16     2097.18     65.01 o 
   2   4   3    36602.59    36761.94    369.23 o 
   4   4   3    27786.50    26212.55    226.06 o 
   6   4   3     9023.10     9625.52    136.63 o 
   8   4   3    12506.45    12297.84    168.24 o 
  10   4   3    15973.82    15476.45    203.98 o 
  12   4   3     2570.45     2520.43    149.57 o 
  14   4   3     5928.40     5722.00    224.55 o 
  16   4   3    11202.11    11064.50    320.50 o 
  18   4   3        0.60      -52.76     74.57 o 
  20   4   3     2684.59     2938.38    193.60 o 
 -23   5   3      157.66      -18.13     90.38 o 
 -21   5   3     1032.10      821.94    130.84 o 
 -19   5   3      881.27      803.45     78.46 o 
 -17   5   3      145.09       94.60     62.18 o 
 -15   5   3      615.13      513.69     53.44 o 
 -13   5   3      324.09      270.78     46.70 o 
 -11   5   3      111.87       62.42     31.70 o 
  -9   5   3     2419.94     2407.34     67.99 o 
  -7   5   3      245.92      125.15     27.33 o 
  -5   5   3    12486.80    13135.49    189.76 o 
  -3   5   3      595.58      679.25     69.15 o 
  -1   5   3      596.51      656.10     39.14 o 
   1   5   3     8949.68    10058.93    113.08 o 
   3   5   3        0.16       23.27     27.11 o 
   5   5   3      294.18      310.90     46.96 o 
   7   5   3     1126.24     1068.63     85.40 o 
   9   5   3       38.66       67.24     64.53 o 
  11   5   3      278.17      328.24     65.45 o 
  13   5   3       85.16       89.04     61.96 o 
  15   5   3       18.11      -44.79     75.22 o 
  17   5   3      169.61      102.51     87.73 o 
  19   5   3       15.36     -100.61     78.15 o 
 -22   6   3      488.09      270.06    102.68 o 
 -20   6   3     7764.96     7808.05    222.97 o 
 -18   6   3     6371.29     6410.55    193.95 o 
 -16   6   3     1390.90     1457.48    115.82 o 
 -14   6   3     8985.86     9449.62    178.07 o 
 -12   6   3     3146.99     3006.44     98.77 o 
 -10   6   3     3571.37     3466.79     89.79 o 
  -8   6   3    28045.63    29488.46    254.38 o 
  -6   6   3     6422.58     6355.79     93.56 o 
  -4   6   3     5189.87     5077.02     83.38 o 
  -2   6   3    18257.43    17750.88    159.33 o 
   0   6   3      330.69      221.70     28.53 o 
   2   6   3    14160.11    13972.59    192.57 o 
   4   6   3    19326.93    20094.59    252.07 o 
   6   6   3       13.98       -9.86     33.05 o 
   8   6   3    10426.97    10195.11    263.07 o 
  10   6   3     9866.58     9864.75    225.20 o 
  12   6   3      716.23      660.48     89.08 o 
  14   6   3     4138.59     4225.24    164.94 o 
  16   6   3     3398.67     3890.33    212.37 o 
  18   6   3        7.63       -6.72     90.69 o 
 -21   7   3       10.05       32.64     91.22 o 
 -19   7   3      355.59      251.29     78.20 o 
 -17   7   3     7295.13     6804.31    292.24 o 
 -15   7   3     6523.13     6200.67    189.92 o 
 -13   7   3     1545.98     1635.40    120.35 o 
 -11   7   3       15.08       22.80     55.19 o 
  -9   7   3     2196.04     2228.09    113.61 o 
  -7   7   3    14527.94    14343.21    177.97 o 
  -5   7   3    14015.72    14045.21    191.72 o 
  -3   7   3     1153.40     1046.74     59.87 o 
  -1   7   3      499.56      489.32     48.93 o 
   1   7   3     4619.00     4782.79    120.40 o 
   3   7   3     1884.07     1762.08     81.33 o 
   5   7   3    13333.35    13343.40    209.67 o 
   7   7   3     1056.82     1210.05     84.75 o 
   9   7   3     2054.05     1970.41    117.22 o 
  11   7   3     5148.69     5405.64    182.76 o 
  13   7   3     4319.31     4401.26    218.17 o 
  15   7   3        7.56       13.28     66.74 o 
  17   7   3      302.99      341.33    119.67 o 
 -18   8   3      437.55      465.72    112.46 o 
 -16   8   3       15.21        2.02     61.36 o 
 -14   8   3     4250.34     4602.47    174.21 o 
 -12   8   3      140.81      222.11     69.11 o 
 -10   8   3     2182.92     2074.26    116.33 o 
  -8   8   3     5199.18     4990.85    134.83 o 
  -6   8   3     2161.66     2087.72    113.48 o 
  -4   8   3     6357.56     6293.56    142.26 o 
  -2   8   3      815.08      590.27     78.12 o 
   0   8   3     2943.31     2908.28    104.92 o 
   2   8   3     2677.86     2441.23    100.35 o 
   4   8   3     3270.60     3025.96    112.26 o 
   6   8   3      587.33      550.98     66.54 o 
   8   8   3      475.46      477.60     82.97 o 
  10   8   3     4165.87     3718.19    182.53 o 
  12   8   3        4.20      -77.72     81.59 o 
  14   8   3      212.26      309.49     87.59 o 
 -17   9   3     5986.76     6258.95    216.01 o 
 -15   9   3     1885.97     2118.57    199.62 o 
 -13   9   3      685.52      750.84    125.50 o 
 -11   9   3     1634.12     2030.92    158.08 o 
  -9   9   3      620.21      657.12    111.14 o 
  -7   9   3     4105.69     4293.68    176.36 o 
  -5   9   3    17633.38    18443.15    308.77 o 
  -3   9   3     1286.16     1545.44    147.67 o 
  -1   9   3     2142.95     2096.04    142.28 o 
   1   9   3    12307.59    12083.49    213.16 o 
   3   9   3       95.03      -14.55     58.86 o 
   5   9   3     6001.23     5856.95    157.43 o 
   7   9   3     4141.14     4400.69    166.45 o 
   9   9   3      421.96      456.74     90.59 o 
  11   9   3     1691.33     1891.97    142.10 o 
  13   9   3     3960.42     4312.63    184.82 o 
 -14  10   3       52.97       87.81     91.76 o 
 -12  10   3      133.28      102.77     93.87 o 
 -10  10   3      205.82      133.28     86.48 o 
  -8  10   3       26.61      -50.80     73.18 o 
  -6  10   3       12.42      -43.48    126.05 o 
  -4  10   3      938.79      741.33    125.59 o 
  -2  10   3       20.26      -79.76     84.62 o 
   0  10   3      533.52      334.26    102.69 o 
   2  10   3       15.44       40.49     72.99 o 
   4  10   3       14.32      -45.74     56.59 o 
   6  10   3       17.33        0.71     64.68 o 
   8  10   3        0.23       22.70     68.78 o 
  -9  11   3       20.13      -61.05    116.01 o 
  -7  11   3      333.15      -27.04    126.47 o 
  -5  11   3     2316.65     2257.09    164.78 o 
  -3  11   3      640.00      705.58    288.71 o 
  -1  11   3     1929.33     2088.57    184.92 o 
   1  11   3     2903.62     2971.70    190.54 o 
   3  11   3       12.84      -97.19     86.27 o 
 -26   0   4     4817.02     5012.51    318.33 o 
 -24   0   4     3450.66     2811.94    238.11 o 
 -22   0   4    18606.59    18931.53    367.36 o 
 -20   0   4     7420.77     7263.88    213.47 o 
 -18   0   4     1607.93     1389.24     98.07 o 
 -16   0   4    54644.18    56311.58    601.87 o 
 -14   0   4    23791.84    21954.13    229.93 o 
 -12   0   4     2957.02     2905.80     65.70 o 
 -10   0   4    64664.65    67304.55    502.94 o 
  -8   0   4    61708.41    64333.54    724.11 o 
  -6   0   4    17907.39    19096.18    309.52 o 
  -4   0   4    96524.77    98493.28    947.75 o 
  -2   0   4    79268.27    78797.25    847.48 o 
   0   0   4     1041.20      788.15     45.33 o 
   2   0   4   129107.56   130912.55    967.54 o 
   4   0   4    85670.06    87434.78    712.07 o 
   6   0   4    17200.67    18664.45    714.52 o 
   8   0   4     7033.71     6660.10    164.50 o 
  10   0   4    30657.16    30998.22    407.43 o 
  12   0   4     3319.40     3055.07    134.36 o 
  14   0   4    24802.72    25433.57    405.67 o 
  16   0   4     2400.04     2118.75    158.29 o 
  18   0   4      233.21      140.42    114.25 o 
  20   0   4     3622.92     4054.82    279.09 o 
 -27   1   4       77.61       24.20     77.12 o 
 -25   1   4       12.60       15.01     77.19 o 
 -23   1   4     1329.01     1476.52    160.33 o 
 -21   1   4      644.51      453.86     72.14 o 
 -19   1   4     1884.04     1599.04     79.98 o 
 -17   1   4     6047.77     5855.24    123.42 o 
 -15   1   4      725.23      631.82     44.50 o 
 -13   1   4     7472.92     7938.15    103.56 o 
 -11   1   4     6636.72     6550.94     87.39 o 
  -9   1   4     1439.26     1375.10     43.34 o 
  -7   1   4    21119.52    20836.72    486.70 o 
  -5   1   4     2348.02     2154.76     44.82 o 
  -3   1   4     5581.82     5631.05     67.84 o 
  -1   1   4      203.03      185.44     19.94 o 
   1   1   4     9766.88     9553.99     97.17 o 
   3   1   4     4674.16     4462.48     71.79 o 
   5   1   4      211.75      163.26     30.26 o 
   7   1   4    12472.96    13170.37    157.93 o 
   9   1   4      884.24      983.15     68.23 o 
  11   1   4     2785.11     2767.41     87.65 o 
  13   1   4     1466.39     1465.37     81.46 o 
  15   1   4        4.03      -39.50     40.44 o 
  17   1   4      613.58      578.31     82.02 o 
  19   1   4      485.02      404.92     95.89 o 
  21   1   4        2.01      -57.13     71.54 o 
 -26   2   4     6148.75     6523.02    253.65 o 
 -24   2   4      622.07      603.05     88.63 o 
 -22   2   4     4005.44     3796.04    149.13 o 
 -20   2   4    10503.27    10140.38    229.82 o 
 -18   2   4      731.44      652.78     73.70 o 
 -16   2   4    12626.72    12115.66    147.58 o 
 -14   2   4    36985.56    38081.07    318.00 o 
 -12   2   4      711.62      850.48     48.46 o 
 -10   2   4    21316.57    20177.10    191.02 o 
  -8   2   4    39732.32    38850.74    316.60 o 
  -6   2   4     2578.51     2367.08     43.67 o 
  -4   2   4    11384.01    10848.29    101.40 o 
  -2   2   4     2080.73     1973.78     87.56 o 
   0   2   4    10034.29     9568.59    191.22 o 
   2   2   4    19905.22    19554.08    155.44 o 
   4   2   4    43108.43    43858.92    440.30 o 
   6   2   4      728.02      769.88     43.10 o 
   8   2   4    14190.46    13660.45    165.25 o 
  10   2   4    17252.61    17584.71    203.54 o 
  12   2   4      246.80      227.88     52.16 o 
  14   2   4     5900.69     5901.70    163.41 o 
  16   2   4     4749.54     5039.13    222.72 o 
  18   2   4      734.11      771.36     94.43 o 
  20   2   4     2344.75     2449.19    186.14 o 
 -25   3   4     1149.92     1056.01    112.69 o 
 -23   3   4     4642.46     5149.28    179.72 o 
 -21   3   4      674.42      784.98     92.54 o 
 -19   3   4    16540.71    16217.43    310.05 o 
 -17   3   4    11525.93    11259.52    178.82 o 
 -15   3   4     5738.52     5558.74    119.33 o 
 -13   3   4    13340.39    13047.63    179.21 o 
 -11   3   4    34891.46    34540.20    237.03 o 
  -9   3   4     4316.05     4071.53     62.27 o 
  -7   3   4    20887.15    20399.34    194.65 o 
  -5   3   4    21881.13    20975.88    152.95 o 
  -3   3   4      445.16      551.76     25.29 o 
  -1   3   4    14656.27    14403.60    233.88 o 
   1   3   4    30078.93    30146.34    290.94 o 
   3   3   4      398.71      398.78     31.16 o 
   5   3   4    18069.89    17221.45    152.74 o 
   7   3   4     8524.02     8424.01    139.30 o 
   9   3   4     2302.65     2270.79     90.87 o 
  11   3   4    19712.92    19902.17    279.25 o 
  13   3   4     4357.53     4268.18    140.32 o 
  15   3   4      314.93      378.32     99.90 o 
  17   3   4     4833.12     4931.60    222.60 o 
  19   3   4     1701.96     1805.99    175.56 o 
 -26   4   4      628.73      537.70    148.27 o 
 -24   4   4       96.32       71.70     63.46 o 
 -22   4   4        2.51      -43.68     57.44 o 
 -20   4   4        1.84      -59.64     50.17 o 
 -18   4   4      875.51      905.93     74.38 o 
 -16   4   4     5261.90     5562.26    129.64 o 
 -14   4   4       96.67      -19.39     38.19 o 
 -12   4   4        1.78       11.54     21.43 o 
 -10   4   4     3585.88     3163.88     53.69 o 
  -8   4   4    30241.48    33715.84    212.54 o 
  -6   4   4    10053.70    10989.62    106.30 o 
  -4   4   4     1935.34     2314.79     48.91 o 
  -2   4   4    10462.01    10851.28    118.52 o 
   0   4   4     8562.28     8888.60    152.67 o 
   2   4   4    20654.76    21114.70    258.74 o 
   4   4   4     8031.09     8063.83    102.26 o 
   6   4   4     7845.55     7815.99    124.75 o 
   8   4   4     3149.06     3027.03    101.48 o 
  10   4   4     5375.24     5539.96    205.03 o 
  12   4   4     3231.33     2964.45    163.55 o 
  14   4   4     2818.83     2492.53    175.29 o 
  16   4   4     1644.80     1936.86    171.29 o 
  18   4   4        0.70      -73.60     74.42 o 
  20   4   4       17.88      -90.24     92.34 o 
 -25   5   4     2131.37     2557.99    191.44 o 
 -23   5   4     7105.94     7456.51    292.03 o 
 -21   5   4      548.60      502.56     84.47 o 
 -19   5   4     7260.68     7150.01    197.35 o 
 -17   5   4    12117.97    12481.95    180.05 o 
 -15   5   4       40.85       44.33     34.43 o 
 -13   5   4    23005.31    23759.73    251.65 o 
 -11   5   4    25418.06    26727.55    234.07 o 
  -9   5   4       10.87       12.36     20.53 o 
  -7   5   4    14610.39    13841.75    132.11 o 
  -5   5   4    32635.96    33573.59    222.68 o 
  -3   5   4      172.73      163.08     24.27 o 
  -1   5   4    46446.60    47891.56    298.12 o 
   1   5   4    17140.05    16421.05    233.73 o 
   3   5   4       15.26      -45.81     30.54 o 
   5   5   4    23557.42    22930.50    369.56 o 
   7   5   4    21126.58    21164.15    307.31 o 
   9   5   4      368.66      412.60     67.77 o 
  11   5   4     4982.63     5299.85    168.80 o 
  13   5   4    13424.04    13713.30    393.66 o 
  15   5   4      112.69       62.80     78.59 o 
  17   5   4     6121.71     6192.37    262.23 o 
  19   5   4     1276.77     1516.20    178.83 o 
 -22   6   4      392.42      255.37    101.75 o 
 -20   6   4     1230.52     1029.30    143.10 o 
 -18   6   4      119.49      111.45     48.24 o 
 -16   6   4       47.40      -52.92     38.26 o 
 -14   6   4     3238.62     3000.97    105.72 o 
 -12   6   4       60.26       32.62     39.02 o 
 -10   6   4     1931.84     1712.54     66.01 o 
  -8   6   4     3762.57     3547.58     95.88 o 
  -6   6   4      236.19      214.84     30.73 o 
  -4   6   4     1368.85     1453.21     53.77 o 
  -2   6   4     7329.72     7568.79    112.85 o 
   0   6   4       37.95       -6.80     23.40 o 
   2   6   4       50.00       15.98     35.25 o 
   4   6   4     1633.87     1754.35     99.08 o 
   6   6   4      502.01      463.17     70.48 o 
   8   6   4     3320.04     3176.62    131.96 o 
  10   6   4      632.55      777.59     92.58 o 
  12   6   4      200.84      119.07     64.26 o 
  14   6   4     1279.76     1377.44    154.13 o 
  16   6   4      333.62      335.00    107.94 o 
  18   6   4      158.99       10.93     92.14 o 
 -21   7   4      613.22      454.11     98.19 o 
 -19   7   4     1605.99     1762.25    134.83 o 
 -17   7   4     3814.37     4038.54    160.95 o 
 -15   7   4       43.94       33.39     57.24 o 
 -13   7   4     5924.73     5945.40    149.56 o 
 -11   7   4    11808.06    12329.60    198.11 o 
  -9   7   4       45.52       58.66     33.71 o 
  -7   7   4     7496.69     7426.37    127.42 o 
  -5   7   4     6406.42     6060.33    112.49 o 
  -3   7   4        0.03      -35.25     27.10 o 
  -1   7   4     8927.38     8735.93    135.34 o 
   1   7   4     9614.55     9747.03    173.14 o 
   3   7   4      532.08      438.66     59.87 o 
   5   7   4     8617.27     8609.20    172.32 o 
   7   7   4     6662.61     6811.21    158.77 o 
   9   7   4       63.97       25.34     64.94 o 
  11   7   4     4935.27     5023.46    179.40 o 
  13   7   4     1965.39     2048.71    131.57 o 
  15   7   4       49.07       73.84     96.96 o 
 -20   8   4     3008.81     3156.49    258.17 o 
 -18   8   4      274.17      233.43     77.80 o 
 -16   8   4     2234.52     2755.14    141.21 o 
 -14   8   4     5093.04     4800.40    173.35 o 
 -12   8   4      576.60      480.73     80.00 o 
 -10   8   4     6576.43     6384.22    586.55 o 
  -8   8   4     7167.69     7263.33    155.60 o 
  -6   8   4      951.11     1044.96     94.69 o 
  -4   8   4    13262.62    13642.64    207.87 o 
  -2   8   4     5131.05     4875.22    127.76 o 
   0   8   4       43.10       15.86     43.75 o 
   2   8   4     6454.62     6633.97    155.87 o 
   4   8   4     6489.86     6576.01    158.35 o 
   6   8   4       15.11      -46.13     42.55 o 
   8   8   4     6610.42     6784.49    246.02 o 
  10   8   4     1835.82     2110.41    132.42 o 
  12   8   4        1.95      -70.02     55.81 o 
  14   8   4     3559.00     3683.51    173.56 o 
 -17   9   4      441.31      499.64    174.44 o 
 -15   9   4      162.76       22.52     79.72 o 
 -13   9   4      341.04      199.63     93.87 o 
 -11   9   4       13.66      -99.98     67.58 o 
  -9   9   4      552.09      456.37     79.24 o 
  -7   9   4       85.30       12.31     57.96 o 
  -5   9   4       26.14      -33.88     70.29 o 
  -3   9   4        0.27      -79.00     69.02 o 
  -1   9   4       12.54       12.14     72.18 o 
   1   9   4      244.20      222.75     59.47 o 
   3   9   4      553.13      376.69     78.43 o 
   5   9   4        2.31      -35.53     50.80 o 
   7   9   4      265.31      263.43     76.85 o 
   9   9   4      101.32       76.41     67.26 o 
  11   9   4      167.96      123.81     73.56 o 
 -14  10   4     3930.83     4357.60    224.75 o 
 -12  10   4        0.43        9.20     85.48 o 
 -10  10   4      913.47     1077.73    141.50 o 
  -8  10   4     5163.66     5447.21    327.09 o 
  -6  10   4        3.36      -56.65     72.15 o 
  -4  10   4     4339.71     4144.84    200.98 o 
  -2  10   4     1382.37     1443.32    152.03 o 
   0  10   4      219.68       31.28     71.83 o 
   2  10   4     4007.57     4177.12    164.94 o 
   4  10   4     2064.29     2122.60    120.09 o 
   6  10   4      289.56      107.04     89.27 o 
   8  10   4     1731.83     1923.23    179.08 o 
  -9  11   4       39.62      -28.78    123.85 o 
  -7  11   4      437.43      282.59    160.48 o 
  -5  11   4      188.11      169.82     98.36 o 
  -3  11   4        0.06      -92.88     78.51 o 
  -1  11   4      465.37      493.82    130.83 o 
   1  11   4      576.66      574.83    126.32 o 
   3  11   4        2.02        2.64    157.45 o 
 -27   1   5       40.30       10.52     75.21 o 
 -25   1   5     2996.27     3420.56    147.65 o 
 -23   1   5     8919.98     9013.24    266.16 o 
 -21   1   5     1933.30     1639.22     81.59 o 
 -19   1   5    17781.26    17937.21    229.96 o 
 -17   1   5    17037.79    16791.44    208.91 o 
 -15   1   5     4088.37     3824.03     76.27 o 
 -13   1   5    33484.94    33027.14    237.27 o 
 -11   1   5    39350.53    40791.16    295.08 o 
  -9   1   5      257.25      216.15     29.63 o 
  -7   1   5    31089.98    29643.81    217.03 o 
  -5   1   5    30055.58    30641.78    403.69 o 
  -3   1   5    37244.45    37437.93    275.99 o 
  -1   1   5     5475.99     5033.16     98.62 o 
   1   1   5     4823.06     4715.77     93.67 o 
   3   1   5    11474.95    11239.97    125.67 o 
   5   1   5    77091.05    77761.77    481.62 o 
   7   1   5     7764.86     7170.20    120.90 o 
   9   1   5    14317.98    14058.72    183.06 o 
  11   1   5    30668.00    30876.65    303.22 o 
  13   1   5    11889.93    11903.39    190.21 o 
  15   1   5     1997.70     1989.33    109.62 o 
  17   1   5     9004.07     9342.26    224.86 o 
  19   1   5      372.39      479.16    105.09 o 
 -26   2   5     1035.49     1200.20    113.50 o 
 -24   2   5      557.40      377.52     93.50 o 
 -22   2   5     4140.39     3894.34    148.34 o 
 -20   2   5     5344.58     5242.91    159.41 o 
 -18   2   5      186.99      155.38     63.90 o 
 -16   2   5     9206.35     9369.00    148.87 o 
 -14   2   5    12806.04    12809.48    166.04 o 
 -12   2   5        2.54      -22.74     20.77 o 
 -10   2   5    10637.45    10067.40    127.95 o 
  -8   2   5     2201.34     1905.29     70.12 o 
  -6   2   5      817.28      768.55     38.71 o 
  -4   2   5    17413.13    17444.60    163.82 o 
  -2   2   5     5524.83     5403.28     85.10 o 
   0   2   5     2048.21     1746.54     44.94 o 
   2   2   5     5362.92     4829.82     74.02 o 
   4   2   5     3457.45     3288.28     70.11 o 
   6   2   5    13317.22    13553.28    158.57 o 
   8   2   5    14354.83    14169.77    175.57 o 
  10   2   5     1280.80     1241.20     66.89 o 
  12   2   5     2964.43     2829.45    113.29 o 
  14   2   5     7943.67     8177.91    194.47 o 
  16   2   5      905.40      875.01     91.35 o 
  18   2   5     1253.29     1032.80    135.23 o 
  20   2   5      968.73      998.67    192.78 o 
 -27   3   5      239.92      108.78     71.74 o 
 -25   3   5      749.60      863.96    102.94 o 
 -23   3   5     1265.10     1183.30    108.65 o 
 -21   3   5     5263.65     4822.97    163.05 o 
 -19   3   5      198.23      134.17     52.95 o 
 -17   3   5     4525.90     4364.48    112.58 o 
 -15   3   5     1126.02     1065.20     62.17 o 
 -13   3   5    45948.54    47945.33    374.49 o 
 -11   3   5     5275.49     4753.98     86.38 o 
  -9   3   5       60.14       28.39     15.85 o 
  -7   3   5     6671.60     6429.75    101.96 o 
  -5   3   5     8236.12     7782.11     86.50 o 
  -3   3   5    24159.75    24911.92    171.34 o 
  -1   3   5    19149.90    18724.22    213.07 o 
   1   3   5    33953.91    34659.34    340.96 o 
   3   3   5     2316.05     2284.39     49.05 o 
   5   3   5    28592.57    28471.05    232.30 o 
   7   3   5     1168.55     1100.63     54.49 o 
   9   3   5      741.15      673.23     64.61 o 
  11   3   5    18743.18    18918.74    277.81 o 
  13   3   5     3058.41     2717.46    216.27 o 
  15   3   5       94.26      128.70     89.84 o 
  17   3   5      351.51       98.55     86.45 o 
  19   3   5      344.81      271.31    114.69 o 
 -26   4   5     2178.49     2413.39    152.82 o 
 -24   4   5        8.01      -83.87     56.91 o 
 -22   4   5     6569.48     6552.21    198.24 o 
 -20   4   5     9140.64     9414.83    223.77 o 
 -18   4   5     5347.40     5350.45    133.63 o 
 -16   4   5    21895.50    22148.00    269.31 o 
 -14   4   5    16617.06    16662.34    186.21 o 
 -12   4   5     4418.66     4647.07     67.81 o 
 -10   4   5    25877.70    25105.78    180.37 o 
  -8   4   5     9600.89     9333.25    100.20 o 
  -6   4   5     3736.78     3364.63     59.47 o 
  -4   4   5    61977.00    61813.90    473.03 o 
  -2   4   5    35779.26    36034.37    366.59 o 
   0   4   5    14821.39    15347.63    211.54 o 
   2   4   5    27034.07    25524.18    318.43 o 
   4   4   5    14474.54    14240.72    138.62 o 
   6   4   5     4452.19     4433.92    136.69 o 
   8   4   5    28332.31    28455.20    452.76 o 
  10   4   5     6978.00     6811.78    231.46 o 
  12   4   5      739.23      721.21    141.73 o 
  14   4   5    17391.76    17892.99    405.92 o 
  16   4   5     1421.36     1412.14    192.73 o 
  18   4   5     1790.89     2046.11    187.91 o 
 -25   5   5       41.35      -40.43     86.92 o 
 -23   5   5      624.76      513.98     89.69 o 
 -21   5   5       84.95       12.14     72.42 o 
 -19   5   5        2.80      -62.93     41.95 o 
 -17   5   5       84.33       35.06     38.40 o 
 -15   5   5      266.21      189.04     38.56 o 
 -13   5   5       56.67       35.12     37.87 o 
 -11   5   5        5.60      -35.66     23.78 o 
  -9   5   5     1562.52     1514.08     48.27 o 
  -7   5   5     6677.63     6929.00     92.82 o 
  -5   5   5     4247.46     4810.09     76.13 o 
  -3   5   5        3.53       39.74     19.77 o 
  -1   5   5      346.64      524.49     78.05 o 
   1   5   5       67.52        6.39     36.92 o 
   3   5   5        3.99      -44.65     39.09 o 
   5   5   5     1564.95     1670.96    122.91 o 
   7   5   5     3770.19     3910.14    137.67 o 
   9   5   5     1011.08     1129.46     99.39 o 
  11   5   5     5211.18     5187.87    217.53 o 
  13   5   5       12.23      -57.72     69.13 o 
  15   5   5      686.81      367.88    109.59 o 
  17   5   5       90.91      118.07    106.41 o 
 -24   6   5       26.02       38.02     91.58 o 
 -22   6   5     3824.62     3726.15    215.75 o 
 -20   6   5     2029.77     1972.54     87.07 o 
 -18   6   5     1269.65     1205.89     79.90 o 
 -16   6   5    11354.95    11702.92    205.01 o 
 -14   6   5     9937.10    10244.66    182.55 o 
 -12   6   5       65.39       80.68     39.00 o 
 -10   6   5    12111.97    12217.37    158.96 o 
  -8   6   5     8845.44     8535.99    112.81 o 
  -6   6   5     1703.30     1693.86     54.00 o 
  -4   6   5    22343.86    22376.38    183.32 o 
  -2   6   5     8215.33     8377.41    126.11 o 
   0   6   5     1795.61     1621.37     93.28 o 
   2   6   5    21803.98    21809.56    400.31 o 
   4   6   5     3013.95     3130.22    122.77 o 
   6   6   5     4295.17     4192.10    145.87 o 
   8   6   5    12521.98    13327.34    264.47 o 
  10   6   5     3162.38     3189.90    160.85 o 
  12   6   5     3340.98     3306.07    192.41 o 
  14   6   5     4141.45     4491.00    226.16 o 
  16   6   5      588.26      450.96    130.39 o 
 -21   7   5        0.13      -67.34     60.51 o 
 -19   7   5     1678.92     1788.46    132.66 o 
 -17   7   5      686.36      567.48     86.45 o 
 -15   7   5     1137.55     1062.74     86.27 o 
 -13   7   5    18480.35    18562.42    277.44 o 
 -11   7   5      122.37      180.56     44.02 o 
  -9   7   5      154.81      145.15     38.89 o 
  -7   7   5     6598.52     6555.99    138.75 o 
  -5   7   5     3393.39     3109.30     85.27 o 
  -3   7   5      818.56      908.02     58.89 o 
  -1   7   5     3453.65     3378.89    105.45 o 
   1   7   5     1041.81     1044.83     76.58 o 
   3   7   5      352.75      201.86     53.13 o 
   5   7   5    14483.29    14865.62    230.54 o 
   7   7   5      285.11      389.77     79.06 o 
   9   7   5       42.98       72.79     61.53 o 
  11   7   5     1747.88     2121.17    136.02 o 
  13   7   5        1.82      -42.61     73.99 o 
  15   7   5     2448.08     2309.25    200.06 o 
 -20   8   5      234.59      182.48     78.37 o 
 -18   8   5      107.25       80.09     68.38 o 
 -16   8   5     2403.00     2230.09    129.36 o 
 -14   8   5     2233.30     2239.78    125.01 o 
 -12   8   5      483.18      422.48    107.71 o 
 -10   8   5     1667.44     1621.81     90.88 o 
  -8   8   5     2905.38     2816.06    105.56 o 
  -6   8   5     6873.62     6774.77    150.24 o 
  -4   8   5      272.69      223.43     54.16 o 
  -2   8   5     1329.70     1402.66     89.71 o 
   0   8   5       12.17       -7.93     45.85 o 
   2   8   5     3453.29     3300.82    118.32 o 
   4   8   5      372.26      331.71     73.10 o 
   6   8   5      114.08      123.80     55.54 o 
   8   8   5     6494.23     6512.81    260.10 o 
  10   8   5      368.73      466.31     89.04 o 
  12   8   5      137.77      214.56     81.76 o 
 -17   9   5     1502.21     1851.32    179.01 o 
 -15   9   5      693.61      780.42    139.96 o 
 -13   9   5     4647.49     5277.12    346.27 o 
 -11   9   5     2997.50     3016.06    175.77 o 
  -9   9   5      530.10      359.00     78.29 o 
  -7   9   5     5689.02     6166.42    183.31 o 
  -5   9   5     6473.72     6791.64    189.35 o 
  -3   9   5      971.04      862.07     97.66 o 
  -1   9   5    13730.96    14018.92    232.89 o 
   1   9   5     3011.43     3096.28    118.76 o 
   3   9   5     2014.53     2057.17    104.21 o 
   5   9   5     4890.96     5325.50    155.02 o 
   7   9   5     2377.89     2467.39    138.65 o 
   9   9   5      251.40      162.11    111.66 o 
  11   9   5     1258.88     1502.84    138.46 o 
 -14  10   5       74.12      -69.29    101.19 o 
 -12  10   5      175.91      169.40     90.74 o 
 -10  10   5       98.76      110.31     85.30 o 
  -8  10   5       19.22        1.69     82.45 o 
  -6  10   5      213.95      146.98     90.71 o 
  -4  10   5       86.96       16.33     76.74 o 
  -2  10   5       25.65      -64.36     69.28 o 
   0  10   5        9.44      -23.71     71.87 o 
   2  10   5      135.44       35.32     53.60 o 
   4  10   5      532.54      411.23     73.28 o 
   6  10   5      219.69      233.52     92.25 o 
  -9  11   5      423.22      465.75    189.26 o 
  -7  11   5     2420.19     2373.62    185.25 o 
  -5  11   5      994.52      872.42    137.04 o 
  -3  11   5       64.11      -15.50     79.22 o 
  -1  11   5     2371.75     2045.84    567.38 o 
   1  11   5      487.99      319.81    114.69 o 
 -28   0   6     4661.52     4741.17    321.82 o 
 -26   0   6      474.28      463.13    146.53 o 
 -24   0   6       23.99       -5.10     63.83 o 
 -22   0   6    27666.06    26890.57    804.76 o 
 -20   0   6      725.62      615.22    174.44 o 
 -18   0   6     5149.47     5010.85    508.49 o 
 -16   0   6    10790.01    10649.15    224.12 o 
 -14   0   6    13424.58    13973.82    164.49 o 
 -12   0   6    70298.13    72620.81    663.58 o 
 -10   0   6    54453.47    56060.04    755.93 o 
  -8   0   6     1242.99     1296.94     88.93 o 
  -6   0   6   218442.53   230895.25   1626.52 o 
  -4   0   6   859954.19   871804.81   8879.35 o 
  -2   0   6   163083.56   180198.31   1825.74 o 
   0   0   6    32342.18    32325.21    332.28 o 
   2   0   6    63063.32    61394.60    550.84 o 
   4   0   6    20537.33    20946.68    336.99 o 
   6   0   6    52441.20    53709.21    721.05 o 
   8   0   6    19068.93    18787.23    384.94 o 
  10   0   6      187.34      125.00     53.03 o 
  12   0   6    13894.98    13648.64    293.15 o 
  14   0   6    38895.61    40348.23    557.93 o 
  16   0   6     1027.88     1348.38    181.44 o 
  18   0   6     2887.22     3327.40    249.45 o 
 -27   1   6       43.14      -72.24     68.10 o 
 -25   1   6     1924.07     1694.93    133.08 o 
 -23   1   6        3.09      -67.70     47.28 o 
 -21   1   6       43.73      -49.56     33.04 o 
 -19   1   6     2137.67     1977.40     82.71 o 
 -17   1   6       30.54       -6.79     23.03 o 
 -15   1   6      191.19      141.24     27.06 o 
 -13   1   6    14393.98    14487.82    161.85 o 
 -11   1   6       57.27       50.00     27.28 o 
  -9   1   6    12807.21    12381.72    286.88 o 
  -7   1   6     5363.08     5542.95     93.85 o 
  -5   1   6     6139.83     6226.28     99.84 o 
  -3   1   6     1600.66     1395.21     47.04 o 
  -1   1   6     3545.21     3511.61    108.17 o 
   1   1   6     5633.13     5336.41    117.83 o 
   3   1   6     1534.94     1417.71     70.86 o 
   5   1   6    15761.68    16113.29    177.91 o 
   7   1   6       16.10       10.22     34.12 o 
   9   1   6     2783.74     2633.16     86.13 o 
  11   1   6     5767.11     5610.75    128.72 o 
  13   1   6       28.72      158.99     63.47 o 
  15   1   6       71.80       78.91     58.07 o 
  17   1   6     1219.88     1193.29    130.40 o 
  19   1   6        2.51       30.52    110.77 o 
 -28   2   6     1644.11     1582.97    132.61 o 
 -26   2   6     1804.41     1705.83    131.61 o 
 -24   2   6      824.50      740.42     88.89 o 
 -22   2   6     9955.26     9745.00    224.23 o 
 -20   2   6     4135.07     3804.67    134.60 o 
 -18   2   6     2962.75     3129.21     92.66 o 
 -16   2   6    15298.07    14956.01    189.25 o 
 -14   2   6     9451.45    10124.66    145.22 o 
 -12   2   6    17546.66    17630.98    187.10 o 
 -10   2   6    22090.01    20920.08    198.38 o 
  -8   2   6    24086.33    24027.92    208.91 o 
  -6   2   6     6974.96     6509.53    100.55 o 
  -4   2   6     1688.19     1427.73     62.57 o 
  -2   2   6     5147.29     4919.09     77.69 o 
   0   2   6    22808.28    22260.68    208.78 o 
   2   2   6    14949.66    14060.84    142.67 o 
   4   2   6     5144.47     5072.27     90.19 o 
   6   2   6    16392.73    17031.14    187.37 o 
   8   2   6     8397.09     8033.22    142.41 o 
  10   2   6      671.74      671.71     58.20 o 
  12   2   6    18325.59    18560.84    285.66 o 
  14   2   6    13929.24    14532.24    266.85 o 
  16   2   6        7.48      -38.84     68.88 o 
  18   2   6     4841.53     5595.44    241.68 o 
 -27   3   6      528.33      433.73     91.85 o 
 -25   3   6     4916.44     4903.10    180.35 o 
 -23   3   6     4034.46     3826.89    152.19 o 
 -21   3   6     7607.68     7031.45    190.33 o 
 -19   3   6     3207.70     3099.28    100.70 o 
 -17   3   6    12941.75    12620.70    187.06 o 
 -15   3   6     1740.28     1666.14     73.14 o 
 -13   3   6    27125.80    27180.59    229.68 o 
 -11   3   6     5649.55     5599.47     92.31 o 
  -9   3   6     1854.68     1481.68     64.17 o 
  -7   3   6    30990.84    30254.91    235.67 o 
  -5   3   6     1855.55     1662.22     47.07 o 
  -3   3   6    11001.19    10590.31    182.01 o 
  -1   3   6    30240.58    29680.18    361.01 o 
   1   3   6     2271.39     2008.26     69.37 o 
   3   3   6    13136.86    12527.49    134.90 o 
   5   3   6    24669.07    24848.11    296.94 o 
   7   3   6       47.22       27.45     28.56 o 
   9   3   6    29704.28    29746.80    343.79 o 
  11   3   6     6076.62     5979.11    248.14 o 
  13   3   6     1067.42      988.45    127.35 o 
  15   3   6     6568.55     6682.67    251.99 o 
  17   3   6     3231.45     3429.89    345.84 o 
 -26   4   6      228.77      102.77     73.41 o 
 -24   4   6      674.69      603.94     89.84 o 
 -22   4   6        2.13      -65.02     48.49 o 
 -20   4   6       32.03      -39.55     45.33 o 
 -18   4   6      623.12      623.73     72.26 o 
 -16   4   6     2085.99     2161.32     75.57 o 
 -14   4   6        4.07       -7.87     27.18 o 
 -12   4   6      683.55      776.55     55.76 o 
 -10   4   6    22977.67    24363.39    204.12 o 
  -8   4   6      418.49      654.72     34.51 o 
  -6   4   6     9411.74    10206.95    112.87 o 
  -4   4   6      513.57      666.61     34.62 o 
  -2   4   6     7960.04     8687.53    154.57 o 
   0   4   6     1999.04     2408.28     90.81 o 
   2   4   6    16135.04    16299.49    239.89 o 
   4   4   6      327.85      376.35     45.33 o 
   6   4   6       52.41       71.00     61.04 o 
   8   4   6      934.82      948.28    116.00 o 
  10   4   6     1812.32     1857.64    138.30 o 
  12   4   6     2563.87     2731.94    167.82 o 
  14   4   6      700.16      667.62    116.59 o 
  16   4   6      634.98      608.59    147.84 o 
  18   4   6      611.15      516.82    121.46 o 
 -25   5   6     3032.75     3181.57    241.17 o 
 -23   5   6      910.30      982.06    139.39 o 
 -21   5   6     1818.58     2050.31    102.53 o 
 -19   5   6    26016.61    27607.73    286.07 o 
 -17   5   6      754.57      734.31     61.56 o 
 -15   5   6     2793.57     2779.48     83.62 o 
 -13   5   6    20321.49    20973.12    246.35 o 
 -11   5   6     2815.29     2654.61     61.76 o 
  -9   5   6     9651.43     9144.60    109.61 o 
  -7   5   6    36402.72    36883.96    294.52 o 
  -5   5   6     8396.23     7941.19    103.38 o 
  -3   5   6    17538.49    17239.00    194.64 o 
  -1   5   6    40365.69    41556.87    409.71 o 
   1   5   6     3103.10     2996.01    110.66 o 
   3   5   6     8005.18     7525.92    175.17 o 
   5   5   6    20016.98    20027.65    391.15 o 
   7   5   6        4.49      -37.12     55.19 o 
   9   5   6     4543.34     4677.31    215.44 o 
  11   5   6    19758.78    20361.08    430.49 o 
  13   5   6        3.86      -87.01     71.42 o 
  15   5   6     5748.34     5824.40    253.67 o 
  17   5   6     3385.40     3812.70    219.00 o 
 -24   6   6      236.62      238.83    101.34 o 
 -22   6   6      592.68      588.79    121.55 o 
 -20   6   6      341.05      147.04     52.06 o 
 -18   6   6      154.65      172.66     56.28 o 
 -16   6   6     1444.53     1500.69     93.28 o 
 -14   6   6     1735.82     1734.20     83.98 o 
 -12   6   6     2395.45     2409.59     76.78 o 
 -10   6   6     2331.86     2297.74     74.07 o 
  -8   6   6      551.48      631.96     65.16 o 
  -6   6   6      661.19      638.61     56.10 o 
  -4   6   6     4202.43     4292.24     94.88 o 
  -2   6   6       37.03       30.64     40.97 o 
   0   6   6     2824.95     2724.67    184.42 o 
   2   6   6     4063.85     3837.44    133.75 o 
   4   6   6     2000.72     1871.90    107.22 o 
   6   6   6     3250.09     3317.15    136.92 o 
   8   6   6     1907.74     1939.02    121.39 o 
  10   6   6      771.54      675.80    117.00 o 
  12   6   6       97.19       -0.34    114.68 o 
  14   6   6       38.00        2.51    124.71 o 
  16   6   6       49.21      -96.10     84.72 o 
 -23   7   6      141.24       94.15     92.88 o 
 -21   7   6     1237.23     1244.67    196.54 o 
 -19   7   6     4286.60     4450.50    271.70 o 
 -17   7   6     3017.02     3020.72    116.09 o 
 -15   7   6     2972.65     2861.17    111.41 o 
 -13   7   6     3614.27     3689.77    118.26 o 
 -11   7   6     1869.49     1835.34     76.71 o 
  -9   7   6     4893.96     4933.94    123.48 o 
  -7   7   6    12896.58    13360.83    173.46 o 
  -5   7   6     1370.45     1508.66     69.08 o 
  -3   7   6     2419.26     2334.07     77.21 o 
  -1   7   6    13140.75    12976.58    204.49 o 
   1   7   6     1018.91     1044.96     80.79 o 
   3   7   6     5279.12     4907.98    160.93 o 
   5   7   6     3678.09     3761.49    149.36 o 
   7   7   6      651.25      722.21    109.36 o 
   9   7   6     5989.89     5930.44    195.26 o 
  11   7   6     2757.17     2923.62    185.63 o 
  13   7   6        6.58       81.69     91.46 o 
 -20   8   6      355.96      224.77     99.35 o 
 -18   8   6     1249.93     1249.06    120.47 o 
 -16   8   6     6441.99     7359.21    212.51 o 
 -14   8   6      675.66     1015.23    134.03 o 
 -12   8   6     1886.33     1922.30    115.14 o 
 -10   8   6     7467.94     7621.30    163.28 o 
  -8   8   6     2548.94     2824.05    106.95 o 
  -6   8   6    13104.39    13224.67    211.43 o 
  -4   8   6     3606.83     3524.15    115.29 o 
  -2   8   6     4948.03     4929.24    134.04 o 
   0   8   6     6561.78     6772.25    159.35 o 
   2   8   6    11082.92    10978.79    214.30 o 
   4   8   6      658.83      556.19     72.90 o 
   6   8   6     2425.88     2489.46    111.17 o 
   8   8   6     5871.57     6359.29    205.87 o 
  10   8   6      349.71      345.51     84.72 o 
  12   8   6      757.49      629.36    132.16 o 
 -17   9   6       89.60       28.18     81.33 o 
 -15   9   6       18.06     -103.59     90.28 o 
 -13   9   6       37.57      -27.58     71.36 o 
 -11   9   6       67.61      142.78     78.32 o 
  -9   9   6       14.36      -53.56     51.11 o 
  -7   9   6      484.92      472.22     79.00 o 
  -5   9   6       82.42        0.04     58.56 o 
  -3   9   6      466.54      549.17     96.96 o 
  -1   9   6      312.61      331.30     65.94 o 
   1   9   6      198.94      176.35     61.50 o 
   3   9   6      157.86      103.36     57.42 o 
   5   9   6       13.19      -58.06     47.61 o 
   7   9   6      121.87       48.53     77.98 o 
   9   9   6      268.86      262.76    102.53 o 
 -14  10   6     1006.73     1290.52    233.75 o 
 -12  10   6     1437.98     1822.18    244.22 o 
 -10  10   6     3613.04     4039.59    406.87 o 
  -8  10   6      793.20      943.58    135.00 o 
  -6  10   6     1197.42     1311.67    151.45 o 
  -4  10   6     4577.56     4236.32    208.72 o 
  -2  10   6       74.09       42.77     78.36 o 
   0  10   6     2612.60     2494.11    134.17 o 
   2  10   6     3305.48     3669.95    137.84 o 
   4  10   6      435.08      380.17     75.48 o 
   6  10   6     2461.03     2517.20    177.91 o 
  -7  11   6      423.60      443.48    201.04 o 
  -5  11   6       26.60      -67.21     80.67 o 
  -3  11   6      164.23      100.95    108.15 o 
  -1  11   6      535.31      312.23    108.90 o 
 -29   1   7       66.38       37.58     95.07 o 
 -27   1   7     2688.72     2590.72    215.44 o 
 -25   1   7    12178.68    12037.60    328.87 o 
 -23   1   7     1781.56     1639.85    114.73 o 
 -21   1   7     8874.20     8520.52    165.28 o 
 -19   1   7    10788.07    10931.74    176.48 o 
 -17   1   7      726.88      643.46     84.28 o 
 -15   1   7    14489.21    13993.87    167.54 o 
 -13   1   7    58507.48    60934.26    513.85 o 
 -11   1   7      952.90     1006.68     55.31 o 
  -9   1   7    27126.89    26338.75    250.69 o 
  -5   1   7      645.79      706.79     49.45 o 
  -3   1   7    67457.29    69447.99    477.45 o 
  -1   1   7    52536.70    52169.67    637.69 o 
   1   1   7      683.76      555.49     39.78 o 
   3   1   7    63492.54    63926.36    479.10 o 
   5   1   7    22558.50    21897.38    221.79 o 
   7   1   7        5.45       -8.32     29.58 o 
   9   1   7    14456.40    14450.20    205.00 o 
  11   1   7      727.08      736.04     66.28 o 
  13   1   7     6824.05     7123.81    187.84 o 
  15   1   7    24245.36    25165.24    370.31 o 
  17   1   7     2693.72     3251.55    263.40 o 
 -28   2   7     1450.55     1574.51    131.37 o 
 -26   2   7      469.72      351.61    108.15 o 
 -24   2   7     1214.35     1187.76    106.31 o 
 -22   2   7     3840.68     3814.93    145.51 o 
 -20   2   7      405.65      266.65     58.20 o 
 -18   2   7     4488.31     4469.91    108.52 o 
 -16   2   7    11392.35    11079.94    161.34 o 
 -14   2   7     4365.73     4380.92     96.11 o 
 -12   2   7     5200.22     4840.84     99.82 o 
 -10   2   7     4994.00     4778.31     91.57 o 
  -8   2   7      972.25      873.24     62.38 o 
  -6   2   7    17483.96    16772.45    179.59 o 
  -4   2   7    29534.70    29511.40    252.43 o 
  -2   2   7      483.72      451.03     34.02 o 
   0   2   7    13833.35    13485.55    162.27 o 
   2   2   7     9079.93     9067.04    130.13 o 
   4   2   7     3265.27     3158.94     77.76 o 
   6   2   7    23087.53    22381.34    431.78 o 
   8   2   7     7965.23     7757.96    139.54 o 
  10   2   7     1524.19     1338.14     90.11 o 
  12   2   7     5447.78     5577.08    162.44 o 
  14   2   7      586.18      906.12    121.06 o 
  16   2   7      902.16      906.77    124.75 o 
  18   2   7     2275.85     2477.05    246.83 o 
 -27   3   7     2183.29     2164.26    151.03 o 
 -25   3   7     1439.42     1811.14    135.17 o 
 -23   3   7       21.91      -24.90     51.26 o 
 -21   3   7      843.61      672.89    121.39 o 
 -19   3   7     8841.57     8900.70    165.07 o 
 -17   3   7      224.46      216.34     42.88 o 
 -15   3   7     2675.64     2222.56     88.64 o 
 -13   3   7    16394.16    16090.10    170.30 o 
 -11   3   7      208.84      134.54     27.09 o 
  -9   3   7    34562.57    36295.64    292.49 o 
  -7   3   7    14346.85    14660.49    153.82 o 
  -5   3   7     6777.43     6792.50    150.63 o 
  -3   3   7    27881.55    27477.34    417.72 o 
  -1   3   7    21117.77    21882.17    656.97 o 
   1   3   7      167.24      130.69     25.91 o 
   3   3   7     2598.30     2317.14     78.23 o 
   5   3   7    19586.39    19569.97    203.12 o 
   7   3   7      276.66      306.64     76.74 o 
   9   3   7     6304.54     6036.95    213.65 o 
  11   3   7     2320.61     2113.76    146.82 o 
  13   3   7      821.29      847.91    121.65 o 
  15   3   7     6269.09     5801.08    242.04 o 
  17   3   7     1256.22     1171.77    330.57 o 
 -26   4   7      268.49      235.30     78.48 o 
 -24   4   7     2740.29     2862.82    141.82 o 
 -22   4   7    12712.55    13006.14    292.26 o 
 -20   4   7       12.56      -40.31     41.09 o 
 -18   4   7    10455.54    10419.90    159.68 o 
 -16   4   7    21084.96    21173.26    222.08 o 
 -14   4   7      125.75      105.14     32.13 o 
 -12   4   7    22056.71    21757.56    229.08 o 
 -10   4   7    15060.05    14616.50    152.36 o 
  -8   4   7      292.66      279.09     37.52 o 
  -6   4   7    60649.41    62581.20    417.23 o 
  -4   4   7    67124.95    67939.00    651.97 o 
  -2   4   7      107.55       59.93     38.35 o 
   0   4   7    29325.63    29284.28    403.80 o 
   2   4   7    19743.91    19378.19    341.35 o 
   4   4   7      448.03      392.60     50.49 o 
   6   4   7    26809.60    26611.69    438.65 o 
   8   4   7     7814.36     6944.61    231.56 o 
  10   4   7        3.00      -86.53     57.69 o 
  12   4   7    15315.21    15255.02    374.95 o 
  14   4   7     2501.86     2805.44    182.92 o 
  16   4   7     1973.43     2048.30    185.11 o 
 -25   5   7       50.12       35.09     60.92 o 
 -23   5   7       24.94      -10.13     55.76 o 
 -21   5   7     1650.87     1812.07    109.02 o 
 -19   5   7     3880.94     3868.77    127.90 o 
 -17   5   7     1387.41     1275.27     71.84 o 
 -15   5   7     1527.77     1663.11     81.99 o 
 -13   5   7      389.27      342.08     49.91 o 
 -11   5   7       49.40       21.05     22.61 o 
  -9   5   7      393.60      322.08     31.97 o 
  -7   5   7      348.10      377.39     36.37 o 
  -5   5   7      389.20      325.90     30.13 o 
  -3   5   7     2911.05     2813.98    124.92 o 
  -1   5   7      414.60      312.45     56.69 o 
   1   5   7       15.52       -3.21     39.87 o 
   3   5   7     3557.10     3777.62    137.56 o 
   5   5   7     1089.36     1255.51    144.78 o 
   7   5   7      457.37      292.76    116.44 o 
   9   5   7      386.73      444.77    262.10 o 
  11   5   7     1531.29     1828.66    209.34 o 
  13   5   7     1594.76     1397.42    175.29 o 
  15   5   7       31.76      -14.58     84.06 o 
 -24   6   7     3163.29     2707.33    192.60 o 
 -22   6   7     5153.19     5299.63    154.71 o 
 -20   6   7      770.68      805.55     74.38 o 
 -18   6   7     4224.18     4352.64    133.44 o 
 -16   6   7     9440.93    10046.51    188.01 o 
 -14   6   7      761.40      747.24     74.71 o 
 -12   6   7     7226.66     7070.81    123.70 o 
 -10   6   7    19209.88    19246.55    179.34 o 
  -8   6   7      876.50      847.07     45.70 o 
  -6   6   7    14139.03    14318.45    173.03 o 
  -4   6   7    22176.05    22067.51    243.36 o 
  -2   6   7      270.66      199.93     52.06 o 
   0   6   7    10956.62    11139.46    217.57 o 
   2   6   7     9596.66    10050.29    215.26 o 
   4   6   7     1558.27     1587.45    160.97 o 
   6   6   7     8844.07     8489.75    264.97 o 
   8   6   7     1946.95     2050.29    148.94 o 
  10   6   7     2537.74     2528.51    255.12 o 
  12   6   7     5692.69     5741.08    249.12 o 
  14   6   7     1311.56     1401.95    380.28 o 
 -23   7   7      173.68       19.66     85.67 o 
 -21   7   7     1739.61     2045.81    257.50 o 
 -19   7   7     4275.69     4573.16    174.93 o 
 -17   7   7       30.76      -17.03     47.52 o 
 -15   7   7      563.99      519.73     66.79 o 
 -13   7   7    13548.49    13326.54    212.22 o 
 -11   7   7     1046.29      976.33     75.26 o 
  -9   7   7     2588.48     2486.53     96.25 o 
  -7   7   7     4760.31     4493.37    104.32 o 
  -5   7   7        8.44      -45.49     30.33 o 
  -3   7   7     3687.40     3377.35    109.21 o 
  -1   7   7     2464.43     2214.88     98.45 o 
   1   7   7      872.44      936.45     92.42 o 
   3   7   7      510.44      652.34     98.87 o 
   5   7   7    10556.09    10618.73    244.30 o 
   7   7   7     4306.94     3812.77    160.44 o 
   9   7   7     3790.48     3468.12    195.10 o 
  11   7   7     2475.72     2453.15    199.51 o 
  13   7   7       19.69      -74.96     81.40 o 
 -20   8   7        9.81      -70.80     61.11 o 
 -18   8   7      251.98      217.67     99.63 o 
 -16   8   7     2755.05     2446.34    188.81 o 
 -14   8   7      204.23      169.49     69.71 o 
 -12   8   7     1724.23     1812.47    116.93 o 
 -10   8   7     4618.87     4625.92    133.63 o 
  -8   8   7      700.75      783.94    131.18 o 
  -6   8   7     3968.01     4140.55    142.82 o 
  -4   8   7       80.56       95.16     52.01 o 
  -2   8   7     1692.45     1832.73     94.10 o 
   0   8   7     4500.98     4188.57    131.55 o 
   2   8   7     1357.32     1261.77     94.84 o 
   4   8   7      229.68       79.42     51.76 o 
   6   8   7     1659.00     1892.57    109.83 o 
   8   8   7      438.93      604.00     97.50 o 
  10   8   7      651.18      484.06    124.24 o 
 -19   9   7     2150.53     2354.11    185.88 o 
 -17   9   7       30.94      -60.79     81.58 o 
 -15   9   7     3319.28     3556.57    194.88 o 
 -13   9   7     2629.31     2728.55    168.90 o 
 -11   9   7       63.09      -29.35     66.22 o 
  -9   9   7     4883.17     4917.85    143.22 o 
  -7   9   7     8194.39     8500.64    213.67 o 
  -5   9   7      207.04      104.08     67.97 o 
  -3   9   7    11878.70    11874.28    218.97 o 
  -1   9   7     4020.83     4273.30    139.88 o 
   1   9   7      229.96      292.22     70.64 o 
   3   9   7     5569.41     5742.69    163.81 o 
   5   9   7     2528.95     2762.24    121.22 o 
   7   9   7      543.81      479.97     90.83 o 
 -14  10   7       23.13        6.46     85.00 o 
 -12  10   7      441.61      465.62    225.02 o 
 -10  10   7        2.59      -70.65    122.98 o 
  -8  10   7       16.93      -18.83     81.10 o 
  -6  10   7      112.22       25.10     80.89 o 
  -4  10   7        6.76      -25.84     60.68 o 
  -2  10   7        0.17      -43.28     56.35 o 
   0  10   7       41.00      -40.43     56.04 o 
   2  10   7       66.14        9.94     52.60 o 
   4  10   7       37.41       56.80     58.93 o 
  -7  11   7     1617.33     1557.90    218.50 o 
  -5  11   7       65.85      123.02     95.78 o 
  -3  11   7     1713.71     1583.52    173.84 o 
 -28   0   8     1979.19     2233.70    256.42 o 
 -26   0   8      640.18      416.03    145.66 o 
 -24   0   8     5105.32     5088.68    200.14 o 
 -22   0   8    21382.58    21543.23    389.73 o 
 -20   0   8     3331.01     3157.68    143.39 o 
 -18   0   8    23635.51    23710.40    373.28 o 
 -16   0   8      732.83      577.64     47.51 o 
 -14   0   8     2639.92     2550.28    157.90 o 
 -12   0   8    99113.25   101008.70   1235.47 o 
 -10   0   8    71072.51    72936.39    928.57 o 
  -8   0   8     2472.83     1959.28    129.96 o 
  -6   0   8   111198.59   114266.70   1262.50 o 
  -4   0   8    25205.32    24276.09    395.84 o 
  -2   0   8   126178.08   132762.59   1023.96 o 
   0   0   8   182214.55   188490.92   1400.73 o 
   2   0   8    77856.41    80136.78    716.39 o 
   4   0   8    10333.17    10178.78    208.96 o 
   6   0   8    11493.62    10338.05    607.27 o 
   8   0   8     4678.01     4879.38    168.44 o 
  10   0   8    16716.30    17651.93    335.47 o 
  12   0   8     6813.35     6414.37    379.84 o 
  14   0   8     3313.49     3208.82    238.99 o 
  16   0   8     7079.04     7016.73    347.10 o 
 -29   1   8        1.50        4.36     78.59 o 
 -27   1   8      352.82      241.33     98.41 o 
 -25   1   8       91.42      -45.46     49.92 o 
 -23   1   8       98.78      -29.89     45.55 o 
 -21   1   8     1946.53     1795.89    100.53 o 
 -19   1   8      621.90      541.19     64.08 o 
 -17   1   8      513.35      501.08     51.24 o 
 -15   1   8    10861.36    10721.95    182.98 o 
 -13   1   8       27.85      -18.89     27.30 o 
 -11   1   8    14567.70    15431.10    375.79 o 
  -9   1   8    17117.81    17871.19    200.65 o 
  -7   1   8      385.52      352.62     34.00 o 
  -5   1   8     8781.01     9011.10    320.25 o 
  -3   1   8     8489.37     8595.77    128.84 o 
  -1   1   8     5340.57     5341.41     93.36 o 
   1   1   8     1300.38     1296.13     55.04 o 
   3   1   8    14419.20    14110.79    169.43 o 
   5   1   8     5160.65     5245.75    110.47 o 
   7   1   8      789.16      755.00     60.88 o 
   9   1   8     3344.33     3189.51    116.33 o 
  11   1   8       64.68       67.34     50.99 o 
  13   1   8       91.75      101.28     57.17 o 
  15   1   8     1665.58     1958.57    167.13 o 
  17   1   8       16.68      -61.92    104.66 o 
 -28   2   8     1459.49     1466.82    176.56 o 
 -26   2   8       13.38      -11.09     53.58 o 
 -24   2   8     9844.23     9721.26    232.35 o 
 -22   2   8     7536.45     7604.15    195.49 o 
 -20   2   8      520.97      376.74     62.02 o 
 -18   2   8    13155.38    13434.94    186.24 o 
 -16   2   8     6412.15     6054.98    118.46 o 
 -14   2   8     2162.17     1857.74     75.47 o 
 -12   2   8    71934.26    77014.29    501.06 o 
 -10   2   8    26331.59    27851.16    353.99 o 
  -8   2   8      129.08      180.22     35.49 o 
  -6   2   8    14515.65    13607.17    133.64 o 
  -4   2   8     4846.21     4077.01     84.86 o 
  -2   2   8    23307.28    23919.84    233.28 o 
   0   2   8    62855.22    66095.54    424.87 o 
   2   2   8    11844.71    12076.05    148.59 o 
   4   2   8      194.05       73.36     30.34 o 
   6   2   8    14589.26    14630.37    186.74 o 
   8   2   8        2.44       -8.69     32.86 o 
  10   2   8     6724.86     6436.15    225.04 o 
  12   2   8     6604.71     6880.47    241.68 o 
  14   2   8        0.83      -87.49     68.92 o 
  16   2   8     2773.01     2893.33    183.44 o 
 -27   3   8     2940.23     2787.27    146.87 o 
 -25   3   8     3404.30     3205.46    147.72 o 
 -23   3   8      549.77      450.92     78.96 o 
 -21   3   8     6929.24     7140.49    190.89 o 
 -19   3   8    13411.13    12924.11    239.49 o 
 -17   3   8       59.20       45.31     50.56 o 
 -15   3   8    12970.17    12952.49    159.93 o 
 -13   3   8     8335.71     7987.96    118.22 o 
 -11   3   8     3155.60     2844.38     94.15 o 
  -9   3   8    58181.30    58372.71    397.07 o 
  -7   3   8    19038.68    17964.53    238.58 o 
  -5   3   8     5233.86     5237.36    136.31 o 
  -3   3   8    39243.80    38651.59    434.09 o 
  -1   3   8     9653.65     9126.73    122.95 o 
   1   3   8    10638.30    10326.60    273.51 o 
   3   3   8    37054.06    37382.22    295.56 o 
   5   3   8     3761.07     3843.57    116.68 o 
   7   3   8    13301.58    13160.10    305.76 o 
   9   3   8     5746.95     5475.88    211.76 o 
  11   3   8     1084.96     1182.47    177.04 o 
  13   3   8     6305.21     6032.25    277.39 o 
  15   3   8     4287.82     4189.43    215.86 o 
 -26   4   8       50.98       94.23     71.52 o 
 -24   4   8     3476.32     3285.16    152.12 o 
 -22   4   8      716.35      686.82     88.73 o 
 -20   4   8     3033.55     2731.74     92.16 o 
 -18   4   8      512.94      476.78     53.86 o 
 -16   4   8      783.96      846.41     59.23 o 
 -14   4   8     5732.84     5988.72    129.42 o 
 -12   4   8     8876.24     9024.02    124.23 o 
 -10   4   8    10085.63    10430.03    143.55 o 
  -8   4   8     4185.06     4269.33     87.99 o 
  -6   4   8     8365.88     8143.94    215.57 o 
  -4   4   8     2787.91     3000.67    136.06 o 
  -2   4   8     3163.28     3155.02    131.34 o 
   0   4   8    22122.65    23397.66    368.28 o 
   2   4   8     1834.39     1851.25     82.64 o 
   4   4   8      415.17      372.51     83.07 o 
   6   4   8       87.22       55.77     67.15 o 
   8   4   8     1178.31     1153.33    129.42 o 
  10   4   8     1775.18     1842.38    162.54 o 
  12   4   8       16.56       57.89     83.18 o 
  14   4   8      601.82      415.38    110.14 o 
  16   4   8       88.81       -9.21     81.91 o 
 -25   5   8     5378.63     5387.40    162.03 o 
 -23   5   8        0.82      -70.76     47.60 o 
 -21   5   8    14521.41    14922.94    212.56 o 
 -19   5   8     3297.00     3561.61    104.23 o 
 -17   5   8      210.13      121.67     47.39 o 
 -15   5   8    21427.34    22085.80    264.58 o 
 -13   5   8    11227.36    10948.03    144.69 o 
 -11   5   8     4617.34     4544.42     91.01 o 
  -9   5   8    31792.14    32587.15    294.42 o 
  -7   5   8    25631.96    25623.99    212.15 o 
  -5   5   8     5803.37     5700.33    137.35 o 
  -3   5   8    42892.27    42575.59    509.60 o 
  -1   5   8     6754.88     6425.93    193.94 o 
   1   5   8     6037.52     5727.51    193.33 o 
   3   5   8    19605.48    20108.10    380.59 o 
   5   5   8     2171.74     1853.13    135.30 o 
   7   5   8     4245.67     3927.37    187.99 o 
   9   5   8    10504.88    10526.72    351.37 o 
  11   5   8      379.99      307.96    130.40 o 
  13   5   8     3749.78     3402.78    220.24 o 
  15   5   8     3841.72     3926.06    241.17 o 
 -24   6   8      300.31      351.75     76.16 o 
 -22   6   8      431.98      381.04     69.23 o 
 -20   6   8       66.91       24.81     54.15 o 
 -18   6   8     1828.03     1876.08     97.66 o 
 -16   6   8     3010.08     2810.34    106.17 o 
 -14   6   8      135.01       89.89     44.18 o 
 -12   6   8     2142.40     2101.35     99.14 o 
 -10   6   8       98.09       71.03     28.60 o 
  -8   6   8      699.29      712.42     52.41 o 
  -6   6   8     7314.51     7224.27    138.30 o 
  -4   6   8     1295.00     1323.51     84.83 o 
  -2   6   8       18.20      -10.55     44.74 o 
   0   6   8     2036.41     1935.72    103.53 o 
   2   6   8        7.52       61.52     51.17 o 
   4   6   8     1279.76     1386.16    231.57 o 
   6   6   8     5024.34     4667.21    207.47 o 
   8   6   8        9.90       51.62     77.02 o 
  10   6   8      620.71      458.81    116.23 o 
  12   6   8     1309.69     1236.35    154.86 o 
 -23   7   8        1.48      -16.74    125.62 o 
 -21   7   8     1343.99     1510.74    110.95 o 
 -19   7   8     2870.84     3068.29    121.05 o 
 -17   7   8     1099.14     1137.52    133.70 o 
 -15   7   8     7027.59     7387.26    165.94 o 
 -13   7   8     4285.24     4158.69    145.40 o 
 -11   7   8      327.65      354.76     56.33 o 
  -9   7   8    14328.62    14372.08    253.83 o 
  -7   7   8     3354.33     3385.93     94.78 o 
  -5   7   8     1632.95     1499.85     86.05 o 
  -3   7   8    12356.89    12023.35    427.65 o 
  -1   7   8     4413.24     4182.44    147.01 o 
   1   7   8     1400.76     1551.76    114.39 o 
   3   7   8     6610.28     6473.15    192.15 o 
   5   7   8      372.70      507.97    106.06 o 
   7   7   8     1876.38     1706.43    237.24 o 
   9   7   8     3318.27     3158.13    194.91 o 
  11   7   8       53.42       39.25     92.82 o 
 -22   8   8     2030.46     2188.72    147.81 o 
 -20   8   8      661.64      651.39    126.60 o 
 -18   8   8     3517.78     3528.93    197.34 o 
 -16   8   8     4447.78     4591.73    167.67 o 
 -14   8   8      388.97      249.37     68.82 o 
 -12   8   8     7081.21     6980.03    191.85 o 
 -10   8   8     1955.92     2032.44     96.79 o 
  -8   8   8     3018.03     2974.78    111.00 o 
  -6   8   8     7317.00     7277.63    162.05 o 
  -4   8   8     9360.50     9131.93    183.34 o 
  -2   8   8     2358.70     2216.67    103.78 o 
   0   8   8     5038.38     5170.05    148.65 o 
   2   8   8       84.55       44.20     50.24 o 
   4   8   8     1987.28     2235.20    148.86 o 
   6   8   8     7698.78     7554.40    278.17 o 
   8   8   8      640.53      676.96    135.43 o 
  10   8   8     1526.94     1406.80    233.75 o 
 -19   9   8       55.56       71.25     90.65 o 
 -17   9   8        2.99      -75.94     82.78 o 
 -15   9   8      333.36      184.52     96.35 o 
 -13   9   8        1.56      -73.83     68.59 o 
 -11   9   8       47.55      -26.01     58.96 o 
  -9   9   8      471.33      390.26     67.94 o 
  -7   9   8        3.60      -19.32     60.31 o 
  -5   9   8        0.28       53.41     59.57 o 
  -3   9   8      644.91      726.74     79.68 o 
  -1   9   8      326.72      249.81     63.78 o 
   1   9   8      118.74      133.16     62.02 o 
   3   9   8        2.78      -75.20     51.09 o 
   5   9   8       38.00      -35.09     55.51 o 
   7   9   8      108.63      -68.08     82.38 o 
 -14  10   8        5.95      -46.33     84.63 o 
 -12  10   8     2347.72     2618.03    267.76 o 
 -10  10   8     1804.81     1857.74    268.63 o 
  -8  10   8     2496.86     2245.30    177.04 o 
  -6  10   8     4067.93     4142.40    165.27 o 
  -4  10   8     2566.72     2242.46    129.57 o 
  -2  10   8      342.18      320.55     82.38 o 
   0  10   8     3399.80     3553.09    139.48 o 
   2  10   8        4.78      -83.29     55.53 o 
 -29   1   9     1025.77     1035.58    161.81 o 
 -27   1   9     7487.33     7517.26    217.08 o 
 -25   1   9     5581.48     5395.27    177.23 o 
 -23   1   9      875.78     1023.50     98.38 o 
 -21   1   9    13547.18    13971.34    254.06 o 
 -19   1   9     1317.76     1310.16     97.83 o 
 -17   1   9     7024.03     7124.16    124.60 o 
 -15   1   9    52794.80    53725.52    595.05 o 
 -13   1   9      182.74      158.74     62.79 o 
 -11   1   9    47426.35    48186.94    402.21 o 
  -9   1   9    62742.37    64700.60    470.56 o 
  -7   1   9    14555.46    14983.26    222.42 o 
  -5   1   9   109522.88   117939.09    766.17 o 
  -3   1   9    62628.21    63371.21    475.16 o 
  -1   1   9      299.20      245.04     36.89 o 
   1   1   9    28252.23    28315.10    257.12 o 
   3   1   9    34624.57    35284.29    303.18 o 
   5   1   9      396.74      322.17     44.68 o 
   7   1   9    15992.70    15565.73    209.52 o 
   9   1   9    11099.81    10911.79    185.02 o 
  11   1   9      240.65      171.57     64.21 o 
  13   1   9     8054.29     8401.58    470.78 o 
  15   1   9     3027.69     3324.79    270.37 o 
 -28   2   9      933.23      817.30    107.41 o 
 -26   2   9     1296.53     1301.79    153.46 o 
 -24   2   9     5623.29     5370.00    219.37 o 
 -22   2   9     1685.83     1389.60    106.23 o 
 -20   2   9      100.96       55.86     46.97 o 
 -18   2   9     6942.17     6849.88    133.63 o 
 -16   2   9     2170.22     1940.58     82.08 o 
 -14   2   9    14447.83    14581.05    187.68 o 
 -12   2   9    20946.49    21040.08    317.20 o 
 -10   2   9       24.67      -18.03     30.31 o 
  -8   2   9    15052.51    14851.04    173.21 o 
  -6   2   9    41532.79    41115.29    345.25 o 
  -4   2   9      129.18       71.42     28.67 o 
  -2   2   9    12068.15    11943.84    162.78 o 
   0   2   9    19909.72    20488.03    202.47 o 
   2   2   9      298.16      320.94     38.42 o 
   4   2   9    13981.90    13648.76    176.54 o 
   6   2   9     6550.29     6438.08    134.19 o 
   8   2   9      414.49      507.68     96.22 o 
  10   2   9     4018.96     3779.94    367.20 o 
  12   2   9     1875.45     2073.82    160.47 o 
  14   2   9        0.38      -36.40     80.26 o 
  16   2   9     1046.86     1136.20    149.12 o 
 -29   3   9      322.79      304.17    128.84 o 
 -27   3   9     2312.23     2416.25    139.01 o 
 -25   3   9      906.72      984.69    109.18 o 
 -23   3   9       26.96      -69.38     46.25 o 
 -21   3   9     1948.17     1782.92    107.12 o 
 -19   3   9      952.93      894.06    151.08 o 
 -17   3   9     7365.22     7186.67    124.99 o 
 -15   3   9     3977.42     3597.67     86.17 o 
 -13   3   9     5753.92     5862.07    137.70 o 
 -11   3   9    33489.25    35241.96    349.03 o 
  -9   3   9    38782.91    37889.26    500.69 o 
  -7   3   9       47.38       51.12     26.18 o 
  -5   3   9     1714.51     1639.73     60.24 o 
  -3   3   9    10605.00    10199.29    150.45 o 
  -1   3   9      868.92     1044.21     53.81 o 
   1   3   9    29808.92    30989.25    480.41 o 
   3   3   9     7720.65     7914.28    229.00 o 
   5   3   9      818.10      909.54     96.45 o 
   7   3   9     6216.95     5799.16    212.45 o 
   9   3   9     1014.22      925.07    125.60 o 
  11   3   9      437.09      491.17    107.76 o 
  13   3   9     2088.25     2265.90    185.60 o 
  15   3   9     1631.49     1714.53    546.41 o 
 -28   4   9     1260.39     1214.10    124.68 o 
 -26   4   9      471.49      702.34    132.33 o 
 -24   4   9    10896.43    11344.34    333.08 o 
 -22   4   9     3072.32     3088.98    118.01 o 
 -20   4   9     4462.13     4578.27    113.61 o 
 -18   4   9    15698.47    15771.09    197.89 o 
 -16   4   9     2037.02     1940.39     71.63 o 
 -14   4   9    26408.10    26982.05    315.63 o 
 -12   4   9    28609.38    27821.96    263.16 o 
 -10   4   9     2560.41     2360.77     73.56 o 
  -8   4   9    30832.87    30781.76    467.41 o 
  -6   4   9    62382.22    62083.48    792.55 o 
  -4   4   9      757.46      690.43    166.59 o 
  -2   4   9    38499.07    39778.25   2158.37 o 
   0   4   9    21441.42    21224.75    454.69 o 
   2   4   9      472.49      387.42     57.63 o 
   4   4   9    19964.47    19981.82    380.34 o 
   6   4   9    10126.09    10390.59    343.53 o 
   8   4   9       68.02      -15.18     82.41 o 
  10   4   9     7170.80     7104.96    261.76 o 
  12   4   9     6289.53     6260.98    253.51 o 
  14   4   9      323.98      260.85    103.34 o 
 -27   5   9        3.53      -88.05     58.70 o 
 -25   5   9      248.07      124.35     66.57 o 
 -23   5   9      636.82      684.85     82.59 o 
 -21   5   9        3.99      -32.43     44.54 o 
 -19   5   9       48.95       -3.26     37.89 o 
 -17   5   9      124.68       12.27     40.81 o 
 -15   5   9     1316.28     1421.40     79.49 o 
 -13   5   9       30.23       17.40     29.26 o 
 -11   5   9     1596.46     1616.38     70.34 o 
  -9   5   9      720.40      904.14     63.32 o 
  -7   5   9     4846.79     4869.71    158.69 o 
  -5   5   9      637.55      497.41     82.02 o 
  -3   5   9     8269.13     8285.36    218.72 o 
  -1   5   9      395.87      399.09     80.68 o 
   1   5   9      385.31      392.08     86.43 o 
   3   5   9      466.36      470.52     99.15 o 
   5   5   9       74.56       54.52     73.60 o 
   7   5   9      298.47      239.69     91.89 o 
   9   5   9      540.39      642.91    114.63 o 
  11   5   9        3.83      -32.85     79.86 o 
  13   5   9      200.13       97.92     94.54 o 
 -24   6   9     4268.44     4431.78    151.55 o 
 -22   6   9     2747.18     3104.22    210.99 o 
 -20   6   9     2716.74     2366.19    108.03 o 
 -18   6   9     8635.04     8704.54    181.96 o 
 -16   6   9     2905.28     2832.43    103.46 o 
 -14   6   9     2369.71     2018.36     87.51 o 
 -12   6   9    17355.32    17076.89    354.51 o 
 -10   6   9     2219.63     2067.25     82.76 o 
  -8   6   9     8613.64     8542.58    208.11 o 
  -6   6   9    20731.88    20864.31    290.47 o 
  -4   6   9      617.40      523.58     78.80 o 
  -2   6   9    10106.89     9520.28    250.55 o 
   0   6   9    10878.77    11047.30    560.63 o 
   2   6   9      428.64      420.92     93.93 o 
   4   6   9     9257.65     9299.22    282.05 o 
   6   6   9     3665.23     3700.77    381.15 o 
   8   6   9      285.53      138.30     87.16 o 
  10   6   9     5261.74     5130.67    240.03 o 
  12   6   9     1638.18     1523.38    181.88 o 
 -23   7   9      359.46      327.35    133.35 o 
 -21   7   9     4778.32     5007.06    156.72 o 
 -19   7   9     2790.21     2755.39    116.08 o 
 -17   7   9     4181.73     4032.41    155.81 o 
 -15   7   9     2889.08     2681.76    128.05 o 
 -13   7   9     7659.75     7987.85    197.39 o 
 -11   7   9     2343.19     2307.47     95.92 o 
  -9   7   9     4267.94     4123.71    105.03 o 
  -7   7   9     2700.49     2637.89     98.00 o 
  -5   7   9      617.24      586.79     78.41 o 
  -3   7   9     4129.33     4067.12    145.02 o 
  -1   7   9     1590.35     1637.25    119.83 o 
   1   7   9     6227.87     6279.26    231.26 o 
   3   7   9      144.53      236.61     93.76 o 
   5   7   9      158.88      176.67     92.77 o 
   7   7   9     3955.86     3684.48    205.32 o 
   9   7   9     1431.81     1488.94    191.47 o 
  11   7   9      482.85      347.48    113.45 o 
 -22   8   9       72.46       47.43     90.27 o 
 -20   8   9        2.12     -121.97     85.48 o 
 -18   8   9     2382.62     2375.47    132.55 o 
 -16   8   9       29.87       43.38     66.47 o 
 -14   8   9     1514.15     1711.78    156.98 o 
 -12   8   9     2421.96     2388.58    141.33 o 
 -10   8   9      241.72      144.57     54.49 o 
  -8   8   9    10701.46    10538.63    198.07 o 
  -6   8   9      108.22       53.77     54.07 o 
  -4   8   9     1669.66     1768.62    103.08 o 
  -2   8   9     2495.45     2170.16    102.90 o 
   0   8   9     2037.01     1989.08    124.04 o 
   2   8   9       71.30      -38.61     62.29 o 
   4   8   9      637.83      423.17    126.46 o 
   6   8   9     2167.09     2270.54    181.39 o 
   8   8   9      163.14      137.63    102.18 o 
 -19   9   9      693.51      964.77    149.85 o 
 -17   9   9     2265.43     2486.94    175.15 o 
 -15   9   9     3302.68     3681.60    266.45 o 
 -13   9   9     1408.20     1561.98    194.24 o 
 -11   9   9     1493.07     1565.12    172.35 o 
  -9   9   9     8304.65     8318.63    366.75 o 
  -7   9   9       39.03       31.94     62.44 o 
  -5   9   9     3100.73     3226.67    144.64 o 
  -3   9   9     9630.24     9709.68    206.84 o 
  -1   9   9        2.74      -73.08     48.72 o 
   1   9   9     5050.94     4723.78    153.69 o 
   3   9   9     2506.89     2737.32    125.23 o 
   5   9   9        7.08        7.38     91.64 o 
 -14  10   9       55.80       66.11     88.01 o 
 -12  10   9       81.66      195.37    150.89 o 
 -10  10   9       53.58     -106.37    120.32 o 
  -8  10   9       86.92       15.92     64.39 o 
  -6  10   9      113.77       71.46     74.27 o 
  -4  10   9       36.09       27.37     67.28 o 
  -2  10   9       34.14       12.74     68.13 o 
   0  10   9        1.20       -2.52     57.75 o 
   2  10   9        1.39      -82.39     56.73 o 
 -30   0  10     4387.34     4733.33    335.77 o 
 -28   0  10     2782.46     2176.94    225.91 o 
 -26   0  10    12768.61    12655.51    480.41 o 
 -24   0  10     8582.81     8070.32    367.15 o 
 -22   0  10     3248.12     3209.70    229.39 o 
 -20   0  10    25531.50    25371.19    600.73 o 
 -18   0  10     8409.02     7607.26    303.51 o 
 -16   0  10       29.43      -35.76     50.59 o 
 -14   0  10    45924.69    45765.62    743.72 o 
 -12   0  10    11182.75    10046.21    197.61 o 
 -10   0  10    16241.61    17514.71    490.88 o 
  -8   0  10   192456.23   205657.55   2154.45 o 
  -6   0  10    84982.59    88337.49   1065.45 o 
  -4   0  10      321.74      441.76     58.89 o 
  -2   0  10    67482.85    67826.20    641.51 o 
   0   0  10    24291.32    22702.65    323.27 o 
   2   0  10    31093.47    32645.55    417.00 o 
   4   0  10    18813.28    19148.31    320.70 o 
   6   0  10     9388.55     9091.07    229.26 o 
   8   0  10       62.28      -55.82     54.43 o 
  10   0  10    16906.03    17889.49    358.41 o 
  12   0  10      727.33      871.32    163.10 o 
  14   0  10     1312.75     1418.22    203.24 o 
 -29   1  10      149.26       35.38     76.17 o 
 -27   1  10     1512.87     1267.11    128.51 o 
 -25   1  10       43.28       -9.82     56.54 o 
 -23   1  10      356.56      304.56     69.69 o 
 -21   1  10     1331.67     1106.11     99.68 o 
 -19   1  10       33.76        4.66     37.61 o 
 -17   1  10     6472.00     6361.44    192.05 o 
 -15   1  10     2958.16     2709.26    122.38 o 
 -13   1  10     4517.08     4636.22    116.38 o 
 -11   1  10    26088.66    26491.32    339.03 o 
  -9   1  10     7469.06     7006.81    123.68 o 
  -7   1  10     5435.57     5416.85    138.60 o 
  -5   1  10     4338.43     3971.34     98.08 o 
  -3   1  10     4581.12     4546.64    105.54 o 
  -1   1  10      134.70       80.11     31.08 o 
   1   1  10     3628.72     3336.64     91.54 o 
   3   1  10     7749.28     7639.62    136.02 o 
   5   1  10      282.62      310.85     47.88 o 
   7   1  10     2225.98     2175.73     91.29 o 
   9   1  10      716.16      792.76     71.27 o 
  11   1  10        6.74       48.06    110.33 o 
  13   1  10      192.47      131.30     82.82 o 
  15   1  10       47.63       51.46    115.12 o 
 -28   2  10      534.34      490.75     94.43 o 
 -26   2  10     4337.97     3874.63    160.03 o 
 -24   2  10    11102.76    11310.66    298.30 o 
 -22   2  10     3249.67     3245.20    135.37 o 
 -20   2  10     4528.01     4264.73    143.84 o 
 -18   2  10    19389.14    19395.92    231.54 o 
 -16   2  10      252.62      176.49     40.61 o 
 -14   2  10    11884.51    11618.17    191.20 o 
 -12   2  10     9446.44     8915.17    195.37 o 
  -8   2  10    52710.74    53460.70    432.55 o 
  -6   2  10    18305.85    17694.94    244.87 o 
  -4   2  10     2606.77     2603.21     80.15 o 
  -2   2  10     9266.39     8926.76    147.79 o 
   0   2  10     5490.44     5345.81    104.39 o 
   2   2  10     9740.38     9942.28    148.29 o 
   4   2  10    12144.07    11999.23    172.59 o 
   6   2  10     3330.89     3004.30    119.08 o 
   8   2  10     4154.50     4085.21    185.01 o 
  10   2  10     5819.61     5758.00    226.16 o 
  12   2  10     1540.61     1562.95    210.21 o 
  14   2  10     1484.47     1438.01    209.30 o 
 -29   3  10     2277.52     2355.76    147.99 o 
 -27   3  10     5534.46     5754.97    199.74 o 
 -25   3  10     1267.76     1067.74    107.04 o 
 -23   3  10     8996.55     8940.35    224.08 o 
 -21   3  10     5837.21     5502.69    208.22 o 
 -19   3  10      685.83      615.86     54.57 o 
 -17   3  10    13538.89    13483.90    173.20 o 
 -15   3  10    16107.44    15612.01    205.41 o 
 -13   3  10      505.42      453.69     67.39 o 
 -11   3  10    40477.67    39551.14    453.11 o 
  -9   3  10    26900.52    26563.67    392.79 o 
  -7   3  10     1742.51     1699.44     75.35 o 
  -5   3  10    24267.03    24150.80    247.04 o 
  -3   3  10    13100.17    12351.55    165.63 o 
  -1   3  10     4127.41     4064.31    196.70 o 
   1   3  10    22514.72    22272.52    416.76 o 
   3   3  10     5340.28     5457.62    143.76 o 
   5   3  10     3211.74     3112.98    161.59 o 
   7   3  10    11557.80    11503.79    424.61 o 
   9   3  10     1191.25     1430.85    145.82 o 
  11   3  10     1305.61     1271.63    323.12 o 
  13   3  10     2608.30     2666.26    190.55 o 
 -28   4  10       33.69       41.22     87.23 o 
 -26   4  10      322.26      215.46     65.19 o 
 -24   4  10      568.65      548.54    114.43 o 
 -22   4  10     4033.28     3807.49    145.51 o 
 -20   4  10      400.04      373.61     53.64 o 
 -18   4  10       95.78       56.34     36.77 o 
 -16   4  10       22.97      -34.36     32.53 o 
 -14   4  10        4.92      -13.28     33.23 o 
 -12   4  10     4809.14     4754.97    106.67 o 
 -10   4  10     8883.57     9296.54    165.74 o 
  -8   4  10      285.08      339.85     45.49 o 
  -6   4  10     4928.73     5077.18    161.88 o 
  -4   4  10     1107.22     1133.18    146.09 o 
  -2   4  10     2590.17     2286.68    143.03 o 
   0   4  10       32.08      135.63     64.14 o 
   2   4  10       23.63       13.00     47.51 o 
   4   4  10     1778.71     1842.69    154.96 o 
   6   4  10     1604.62     1688.08    151.09 o 
   8   4  10     6887.55     6653.01    248.05 o 
  10   4  10      166.66       84.63     83.15 o 
  12   4  10      858.15      794.13    130.74 o 
 -27   5  10     5988.79     6547.44    326.40 o 
 -25   5  10      473.86      344.72     77.73 o 
 -23   5  10     6690.01     6722.11    173.96 o 
 -21   5  10    11004.14    11144.17    184.71 o 
 -19   5  10      169.38      106.89     49.18 o 
 -17   5  10    12791.66    12423.77    392.77 o 
 -15   5  10    11903.71    12165.93    191.58 o 
 -13   5  10     1927.89     1842.83     66.76 o 
 -11   5  10    18100.66    17615.74    207.63 o 
  -9   5  10    19798.17    19819.14    465.59 o 
  -7   5  10     2442.04     2441.82    123.46 o 
  -5   5  10    36729.16    37279.89    916.79 o 
  -3   5  10     6046.95     5877.58    193.23 o 
  -1   5  10     3203.75     2994.99    151.70 o 
   1   5  10    17643.87    17194.48    356.34 o 
   3   5  10     4603.05     4433.86    279.53 o 
   5   5  10     4772.27     4314.74    200.43 o 
   7   5  10     5070.54     4937.56    219.82 o 
   9   5  10     3718.74     3209.59    188.07 o 
  11   5  10     1562.59     1660.85    230.66 o 
 -26   6  10      178.80      153.70     74.04 o 
 -24   6  10       83.51       90.81     74.65 o 
 -22   6  10      689.38      606.55     79.93 o 
 -20   6  10     1570.33     1748.06    107.63 o 
 -18   6  10     5458.89     5147.07    202.02 o 
 -16   6  10       53.65       -6.87     40.63 o 
 -14   6  10     2031.59     1901.36    103.40 o 
 -12   6  10     4035.90     4047.15    112.81 o 
 -10   6  10       67.57       41.64     44.64 o 
  -8   6  10      760.49      856.88    101.77 o 
  -6   6  10     1657.69     1585.92    111.29 o 
  -4   6  10     1120.31     1190.29    180.96 o 
  -2   6  10     1974.20     1878.23    134.04 o 
   0   6  10     3252.71     2982.01    164.05 o 
   2   6  10       98.59       62.78     76.87 o 
   4   6  10     1550.23     1553.87    152.31 o 
   6   6  10      197.33      184.84     94.04 o 
   8   6  10      233.75      208.78     94.65 o 
  10   6  10      685.79      849.06    143.22 o 
 -23   7  10     1722.14     1721.44    117.06 o 
 -21   7  10     4150.89     4233.14    146.25 o 
 -19   7  10      128.23       78.85     67.31 o 
 -17   7  10     2597.31     2360.54    126.29 o 
 -15   7  10     4997.48     5063.68    178.38 o 
 -13   7  10      245.79      345.28     74.65 o 
 -11   7  10     7786.37     7880.76    324.92 o 
  -9   7  10     2984.95     3030.22    148.78 o 
  -7   7  10      802.71      741.20    102.69 o 
  -5   7  10     8365.98     7855.82    234.66 o 
  -3   7  10     4658.55     4679.74    245.96 o 
  -1   7  10     1414.32     1480.63    144.34 o 
   1   7  10     5139.57     5081.42    214.90 o 
   3   7  10     1219.23     1391.56    153.24 o 
   5   7  10      931.13      883.18    138.23 o 
   7   7  10     3974.94     3755.43    210.59 o 
   9   7  10      389.08      364.48    116.94 o 
 -22   8  10      103.35       16.45     94.67 o 
 -20   8  10     4575.84     5020.77    184.03 o 
 -18   8  10     6557.39     6459.69    261.85 o 
 -16   8  10      332.68      225.31     76.44 o 
 -14   8  10     5766.91     5806.85    185.27 o 
 -12   8  10     5141.07     5222.10    172.03 o 
 -10   8  10      410.43      405.32     66.14 o 
  -8   8  10     7579.98     7650.34    203.25 o 
  -6   8  10     1283.42     1426.45    102.10 o 
  -4   8  10     1769.63     1651.15    112.19 o 
  -2   8  10     8180.40     7934.23    409.53 o 
   0   8  10     3831.86     3789.35    198.51 o 
   2   8  10      115.57       99.25     86.57 o 
   4   8  10     3947.45     3907.45    213.13 o 
   6   8  10      299.48      479.65    124.79 o 
 -19   9  10      192.34      270.80    100.83 o 
 -17   9  10       94.42       28.93     81.63 o 
 -15   9  10       24.26       -5.99     64.78 o 
 -13   9  10       73.36       85.79     68.41 o 
 -11   9  10      401.62      416.91     82.21 o 
  -9   9  10        0.69       45.64     85.38 o 
  -7   9  10       61.37        5.40     61.05 o 
  -5   9  10       80.19       64.49     59.27 o 
  -3   9  10      578.70      657.51     83.78 o 
  -1   9  10      234.95      163.31     74.65 o 
   1   9  10       17.92      -93.39     62.26 o 
   3   9  10       39.94      -30.00     62.98 o 
 -14  10  10     2160.14     2316.19    180.39 o 
 -12  10  10     4956.69     4741.17    327.92 o 
 -10  10  10       18.47     -107.38     71.58 o 
  -8  10  10     2872.27     2838.49    146.08 o 
  -6  10  10      473.65      501.42     91.95 o 
  -4  10  10      279.17      217.77     78.29 o 
  -2  10  10     4611.53     4518.50    157.75 o 
   0  10  10     1333.57      968.23    197.37 o 
 -29   1  11     3853.90     3814.42    205.94 o 
 -27   1  11     5889.87     5863.16    191.93 o 
 -25   1  11     5367.38     4950.86    169.68 o 
 -23   1  11    29222.89    30739.86    509.81 o 
 -21   1  11    24804.25    24854.13    502.21 o 
 -19   1  11      593.12      385.76     75.55 o 
 -17   1  11    18542.33    18998.54    337.61 o 
 -15   1  11     4590.03     4460.49    122.55 o 
 -13   1  11    16143.61    16367.27    274.64 o 
 -11   1  11    52187.92    50484.03    419.00 o 
  -9   1  11    25931.40    26910.95    345.46 o 
  -7   1  11    36613.44    37711.70    874.94 o 
  -5   1  11    14936.18    14145.91    195.49 o 
  -3   1  11     1184.63     1034.52     58.72 o 
  -1   1  11     9606.18     9432.62    144.83 o 
   1   1  11    29616.44    29877.86    284.52 o 
   3   1  11      332.90      253.59     45.82 o 
   5   1  11     7036.00     6827.58    141.97 o 
   7   1  11     7323.67     7726.91    159.31 o 
   9   1  11      925.37      706.93    138.24 o 
  11   1  11     2604.32     2325.60    158.28 o 
  13   1  11     2129.39     2146.42    218.06 o 
 -30   2  11     1261.00     1184.67    198.63 o 
 -28   2  11      475.14      353.66     84.47 o 
 -26   2  11     3646.51     3955.14    208.19 o 
 -24   2  11     2215.78     2123.19    135.34 o 
 -22   2  11      218.13      176.97     59.55 o 
 -20   2  11     8470.73     8617.75    200.80 o 
 -18   2  11     4163.09     4033.09    137.15 o 
 -16   2  11     7241.62     7192.77    160.79 o 
 -14   2  11    28089.81    28363.13    510.37 o 
 -12   2  11     5403.98     5070.02    155.68 o 
 -10   2  11      754.45      740.14     53.99 o 
  -8   2  11    15025.63    14646.96    234.26 o 
  -6   2  11     1509.72     1163.23     61.90 o 
  -4   2  11     5876.23     5751.53    120.65 o 
  -2   2  11     9003.96     8513.47    153.88 o 
   0   2  11     3269.01     2954.13     84.93 o 
   2   2  11     5334.82     5451.65    121.24 o 
   4   2  11     5305.88     5451.90    153.06 o 
   6   2  11       86.37      151.60     58.68 o 
   8   2  11      888.95      883.85    144.35 o 
  10   2  11     1312.90     1238.77    141.66 o 
  12   2  11       44.36       63.75     90.35 o 
 -29   3  11     1699.77     1770.45    143.98 o 
 -27   3  11     1524.66     1661.68    137.91 o 
 -25   3  11     5158.99     4613.60    173.87 o 
 -23   3  11     3889.05     3655.99    183.61 o 
 -21   3  11    11969.63    12037.27    275.35 o 
 -19   3  11      716.45      663.09     69.75 o 
 -17   3  11     8430.90     8231.05    157.72 o 
 -15   3  11      100.75       48.04     49.45 o 
 -13   3  11     4704.70     4309.41    145.25 o 
 -11   3  11     8949.55     8568.43    157.22 o 
  -9   3  11     1228.20     1080.85     63.00 o 
  -7   3  11    10643.41    10630.40    162.84 o 
  -5   3  11     4694.23     4646.89    105.89 o 
  -3   3  11     2494.97     2618.62    126.57 o 
  -1   3  11     6726.67     6550.11    339.30 o 
   1   3  11    10195.68    10105.02    193.47 o 
   3   3  11      101.46      107.64     51.86 o 
   5   3  11     2381.76     2186.73    156.55 o 
   7   3  11     7840.82     7717.91    256.53 o 
   9   3  11      199.65      105.97     83.15 o 
  11   3  11      340.57      147.15     97.58 o 
  13   3  11       55.82        3.90     94.35 o 
 -28   4  11      210.34      173.43     68.46 o 
 -26   4  11     7401.34     7530.65    189.50 o 
 -24   4  11     7256.46     7518.06    183.00 o 
 -22   4  11     3227.66     3192.80    139.81 o 
 -20   4  11    14967.74    15119.85    203.46 o 
 -18   4  11     5997.19     5779.87    136.82 o 
 -16   4  11    11740.23    11403.65    183.58 o 
 -14   4  11    29283.88    28980.52    288.69 o 
 -12   4  11     4583.96     4224.80    163.82 o 
 -10   4  11     9161.99     9116.05    214.83 o 
  -8   4  11    31511.17    31860.29    733.70 o 
  -6   4  11     4697.50     4804.67    164.09 o 
  -4   4  11    24439.40    24677.83    826.99 o 
  -2   4  11    19131.57    18503.36    344.93 o 
   0   4  11     1660.26     1623.97     95.36 o 
   2   4  11     8374.30     7776.49    243.35 o 
   4   4  11    12737.83    12817.04    323.35 o 
   6   4  11      528.29      639.05    113.11 o 
   8   4  11     1425.24     1363.29    424.33 o 
  10   4  11     7184.50     7361.65    289.99 o 
  12   4  11       38.63      -37.16     86.32 o 
 -27   5  11      107.28       96.64     67.01 o 
 -25   5  11       28.08      -21.60     55.50 o 
 -23   5  11      566.61      463.31     78.44 o 
 -21   5  11     2464.24     2531.17    108.09 o 
 -19   5  11     1719.02     1548.56     89.53 o 
 -17   5  11     1227.31     1122.70    123.69 o 
 -15   5  11       85.18       70.15     34.50 o 
 -13   5  11      232.86      187.42     42.52 o 
 -11   5  11     1852.76     1762.16    179.65 o 
  -9   5  11      683.79      810.91     92.56 o 
  -7   5  11     1376.14     1455.71    118.60 o 
  -5   5  11      665.29      892.30    103.80 o 
  -3   5  11      670.66      790.79    104.21 o 
  -1   5  11       78.05       22.24     69.69 o 
   1   5  11      759.20      885.72    122.36 o 
   3   5  11     1732.38     1784.81    155.19 o 
   5   5  11      887.84      873.28    139.99 o 
   7   5  11     1041.55      760.73    127.33 o 
   9   5  11      114.31       77.79    101.17 o 
  11   5  11      369.17      454.43    137.37 o 
 -26   6  11     6013.16     6210.91    309.61 o 
 -24   6  11     4051.89     4102.99    173.30 o 
 -22   6  11      707.51      624.85     77.60 o 
 -20   6  11     7884.75     7907.43    180.22 o 
 -18   6  11     4722.71     4605.65    135.46 o 
 -16   6  11      374.10      328.07     68.74 o 
 -14   6  11     9956.43     9834.50    216.17 o 
 -12   6  11     3069.74     3025.99    115.76 o 
 -10   6  11     3284.72     3133.12    191.42 o 
  -8   6  11    12051.95    11727.35    269.81 o 
  -6   6  11      853.55      854.48    112.53 o 
  -4   6  11     4735.47     4757.59    188.90 o 
  -2   6  11    10401.62    10421.99    428.10 o 
   0   6  11        3.73      -92.45     67.47 o 
   2   6  11     5808.40     5508.23    228.70 o 
   4   6  11     5005.69     4793.39    218.92 o 
   6   6  11       89.14      119.19     92.97 o 
   8   6  11     4758.33     4737.07    231.78 o 
  10   6  11     2521.12     2727.51    195.50 o 
 -23   7  11     1033.76      920.66    114.21 o 
 -21   7  11        3.18      -56.66     65.83 o 
 -19   7  11       67.10      137.97     71.69 o 
 -17   7  11    15747.54    15411.90    294.46 o 
 -15   7  11      395.14      333.54     85.02 o 
 -13   7  11      415.11      439.77     78.33 o 
 -11   7  11     4783.51     5097.63    199.96 o 
  -9   7  11      188.86      198.14     72.46 o 
  -7   7  11     2737.29     2661.47    148.51 o 
  -5   7  11     4144.76     4328.87    190.14 o 
  -3   7  11      102.18      128.52     83.82 o 
  -1   7  11       17.22      -17.47     77.35 o 
   1   7  11     5199.41     4882.90    219.09 o 
   3   7  11      330.97      293.94    110.02 o 
   5   7  11      890.56      958.00    180.53 o 
   7   7  11     2505.66     2535.85    195.43 o 
 -22   8  11       28.47      -97.63     65.09 o 
 -20   8  11     1800.30     2006.44    146.42 o 
 -18   8  11     1447.33     1801.28    146.82 o 
 -16   8  11      330.39      415.77    102.85 o 
 -14   8  11     1085.59     1319.12    114.39 o 
 -12   8  11     1326.62     1471.08    120.10 o 
 -10   8  11     5719.70     5508.94    252.50 o 
  -8   8  11      426.73      247.40    114.85 o 
  -6   8  11      168.59       60.36     63.08 o 
  -4   8  11      417.40      648.47    289.11 o 
  -2   8  11     2079.87     2195.36    167.02 o 
   0   8  11       16.91       37.83     87.47 o 
   2   8  11       83.42     -135.43     90.28 o 
   4   8  11     2489.17     2432.07    288.25 o 
   6   8  11        0.11     -132.13     88.09 o 
 -19   9  11     2425.97     2557.45    194.08 o 
 -17   9  11     5430.81     5815.84    198.91 o 
 -15   9  11     1783.17     1822.44    204.46 o 
 -13   9  11      958.70     1002.63    114.02 o 
 -11   9  11     3912.46     4316.64    341.04 o 
  -9   9  11     1125.24      928.32    135.07 o 
  -7   9  11     2041.91     1973.03    172.14 o 
  -5   9  11     9485.32     9313.45    236.91 o 
  -3   9  11      870.83      823.26    104.62 o 
  -1   9  11     2520.84     2358.39    141.63 o 
   1   9  11     2291.98     2482.39    181.45 o 
   3   9  11       96.92      -30.66    102.94 o 
 -14  10  11      165.92      -34.08    161.81 o 
 -12  10  11       26.27      -40.52     82.32 o 
 -10  10  11      170.26      177.96    207.14 o 
  -8  10  11       53.81       -6.07     90.16 o 
  -6  10  11        1.08      -47.96     84.94 o 
  -4  10  11        6.32      -83.00    156.57 o 
 -30   0  12       17.49      -83.73    100.30 o 
 -28   0  12     1536.59     1987.74    238.99 o 
 -26   0  12    16710.22    17552.93    569.35 o 
 -24   0  12      801.73      488.43    143.04 o 
 -22   0  12    24289.65    23918.62    613.81 o 
 -20   0  12    29796.18    31537.21    688.79 o 
 -18   0  12     6060.27     5667.47    266.01 o 
 -16   0  12    43945.31    45687.40    531.93 o 
 -14   0  12    32866.47    33457.08    419.78 o 
 -12   0  12     4719.17     4896.46    212.83 o 
 -10   0  12     5467.86     5636.96    225.04 o 
  -8   0  12   249229.19   255271.70   2651.42 o 
  -6   0  12    20684.43    22442.50    449.02 o 
  -4   0  12    11472.58    11718.50    476.49 o 
  -2   0  12    14087.81    13854.53    260.02 o 
   0   0  12       15.04       15.62     45.53 o 
   2   0  12    27317.70    27236.01    403.03 o 
   4   0  12    10902.64    11298.05    264.31 o 
   6   0  12        1.68      -75.35     50.24 o 
   8   0  12     1572.27     1696.04    144.55 o 
 -29   1  12     1272.68     1096.50    141.53 o 
 -27   1  12       40.87      -73.14     60.43 o 
 -25   1  12      343.63      298.58    138.68 o 
 -23   1  12     1298.43     1407.36    135.59 o 
 -21   1  12      255.70      281.08     79.78 o 
 -19   1  12     2591.41     2478.94    136.86 o 
 -17   1  12    11845.26    11421.56    350.13 o 
 -15   1  12        9.45       32.50     36.34 o 
 -13   1  12     6516.14     6095.83    140.65 o 
 -11   1  12     5000.37     4513.85    141.99 o 
  -9   1  12     1763.65     1924.75    101.93 o 
  -7   1  12     3148.53     3074.29     98.41 o 
  -5   1  12     1422.23     1380.24     73.04 o 
  -3   1  12      428.46      445.08     54.38 o 
  -1   1  12     1276.23     1294.19     67.33 o 
   1   1  12     5326.43     5113.73    120.22 o 
   3   1  12       54.18       57.53     41.09 o 
   5   1  12      292.85      291.38     55.52 o 
   7   1  12      681.81      560.23     90.52 o 
   9   1  12      250.46      132.17     86.79 o 
  11   1  12      178.15       93.40    105.97 o 
  13   1  12      563.11      595.70    167.46 o 
 -30   2  12      425.64      403.96    109.81 o 
 -28   2  12     2131.32     2075.82    144.01 o 
 -26   2  12     6845.39     7095.05    210.07 o 
 -24   2  12      142.79       39.45     59.67 o 
 -22   2  12    12392.16    12651.98    313.05 o 
 -20   2  12    22331.19    23273.41    573.98 o 
 -18   2  12     5907.13     5960.82    156.19 o 
 -16   2  12    15529.60    15471.78    252.56 o 
 -14   2  12    12156.68    11858.35    447.28 o 
 -12   2  12      856.35      971.27     66.21 o 
 -10   2  12    20590.06    19873.80    298.46 o 
  -8   2  12     8168.05     8157.98    150.30 o 
  -6   2  12      846.81      760.75     59.05 o 
  -4   2  12     8097.96     7978.18    150.36 o 
  -2   2  12     1057.19     1015.44     81.31 o 
   0   2  12      619.05      484.31     63.45 o 
   2   2  12    17719.74    18110.48    301.99 o 
   4   2  12     7233.96     7013.73    305.19 o 
   6   2  12      112.19       26.82     73.68 o 
   8   2  12     2216.44     2205.52    156.89 o 
  10   2  12     1539.78     1763.33    167.75 o 
  12   2  12      381.59      312.84    102.99 o 
 -29   3  12     4216.58     4448.19    188.46 o 
 -27   3  12     1800.13     1765.38    168.06 o 
 -25   3  12     8741.88     8477.98    237.29 o 
 -23   3  12     2918.22     2765.45    117.58 o 
 -21   3  12     1293.52     1374.32    110.15 o 
 -19   3  12    11876.92    11758.75    173.37 o 
 -17   3  12    26525.71    26509.58    416.56 o 
 -15   3  12      923.94      633.87    105.97 o 
 -13   3  12     7108.98     6239.54    525.93 o 
 -11   3  12    20295.52    19944.10    206.79 o 
  -9   3  12      140.68      113.90     36.88 o 
  -7   3  12    10554.42    10315.08    166.40 o 
  -5   3  12     8615.25     8647.34    220.13 o 
  -3   3  12       68.04      -18.63     45.33 o 
  -1   3  12    10043.81    10127.92    198.21 o 
   1   3  12     9763.64     9683.43    247.07 o 
   3   3  12        0.39       -9.83     53.12 o 
   5   3  12     7555.30     7555.10    253.84 o 
   7   3  12      418.39      477.09    125.60 o 
   9   3  12      162.03      112.79    121.23 o 
  11   3  12     4043.58     4142.61    216.39 o 
 -28   4  12      554.02      358.34     76.85 o 
 -26   4  12        3.69      -38.81     61.55 o 
 -24   4  12        5.85      -76.20     50.80 o 
 -22   4  12     2319.49     2211.85    104.39 o 
 -20   4  12     2424.96     2180.07     86.10 o 
 -18   4  12      158.55       53.58     43.94 o 
 -16   4  12      357.83      215.66     70.98 o 
 -14   4  12     6168.10     6135.62    148.77 o 
 -12   4  12      828.33      790.14     87.60 o 
 -10   4  12     4003.16     3701.68    204.94 o 
  -8   4  12      100.22        2.29     54.95 o 
  -6   4  12       61.53      131.16     64.72 o 
  -4   4  12       91.23       46.12     58.98 o 
  -2   4  12     1988.61     1851.66    128.70 o 
   0   4  12     3008.88     3362.71    204.64 o 
   2   4  12     4131.55     3761.73    190.94 o 
   4   4  12     5431.23     5209.54    217.35 o 
   6   4  12      158.81      240.48    100.05 o 
   8   4  12       11.08      -48.80     76.68 o 
  10   4  12       49.48      -74.52     82.32 o 
 -27   5  12      636.61      764.66    129.04 o 
 -25   5  12     1943.41     1987.78    124.18 o 
 -23   5  12    14852.89    15155.99    335.77 o 
 -21   5  12       69.75      -22.92     49.55 o 
 -19   5  12     7738.38     7517.68    213.64 o 
 -17   5  12    14988.66    14676.68    223.77 o 
 -15   5  12       26.21      -12.13     39.89 o 
 -13   5  12    12199.31    12412.12    265.12 o 
 -11   5  12    15174.75    15171.56    297.56 o 
  -9   5  12      103.16       66.34     64.54 o 
  -7   5  12    15167.83    14825.46    673.10 o 
  -5   5  12    10342.25     9922.36    256.87 o 
  -3   5  12     1549.42     1636.26    139.65 o 
  -1   5  12    12339.32    12353.50    312.14 o 
   1   5  12    10356.24    10680.34    299.63 o 
   3   5  12      590.37      586.12    116.81 o 
   5   5  12     2705.37     2819.08    180.39 o 
   7   5  12     7089.09     7205.06    276.63 o 
   9   5  12       63.62       15.48     96.27 o 
 -26   6  12      670.50      763.26    136.79 o 
 -24   6  12      203.59      134.21     95.77 o 
 -22   6  12        2.15      -75.18     50.12 o 
 -20   6  12      146.98      -10.79     52.12 o 
 -18   6  12       34.94       32.55     59.24 o 
 -16   6  12     2974.26     2944.82    131.62 o 
 -14   6  12      798.88      753.94     83.13 o 
 -12   6  12       76.51       60.04     63.03 o 
 -10   6  12     2187.63     1980.56    127.43 o 
  -8   6  12     2236.63     2432.25    138.91 o 
  -6   6  12       13.05      -24.11     62.14 o 
  -4   6  12     1858.64     1954.30    140.27 o 
  -2   6  12     1526.83     1653.41    199.71 o 
   0   6  12      763.60      738.83    121.16 o 
   2   6  12     1193.70     1164.31    146.46 o 
   4   6  12        4.27       24.83     86.43 o 
   6   6  12      206.26      426.83    119.34 o 
   8   6  12     1280.43     1542.96    174.53 o 
 -23   7  12     2786.17     2947.92    150.41 o 
 -21   7  12      750.94      677.51    101.89 o 
 -19   7  12     4149.77     4361.40    168.65 o 
 -17   7  12     3301.73     3628.13    152.63 o 
 -15   7  12      438.01      558.92     84.82 o 
 -13   7  12     4648.91     4620.93    197.35 o 
 -11   7  12     5236.71     5208.64    195.64 o 
  -9   7  12       32.51      125.08     76.62 o 
  -7   7  12     2236.97     2186.10    143.39 o 
  -5   7  12     3830.88     3515.51    232.45 o 
  -3   7  12      269.12      144.25     84.94 o 
  -1   7  12     5835.54     5403.37    228.30 o 
   1   7  12     1811.58     2244.01    188.32 o 
   3   7  12       27.98       23.13     87.61 o 
   5   7  12     3999.14     3713.86    252.46 o 
   7   7  12     1327.64     1483.85    205.85 o 
 -22   8  12      833.72      854.61    130.58 o 
 -20   8  12     2529.45     2595.67    145.02 o 
 -18   8  12       10.97      -91.91     61.27 o 
 -16   8  12     2995.18     3079.38    145.99 o 
 -14   8  12     2612.24     2886.27    167.19 o 
 -12   8  12       49.98       31.93     92.02 o 
 -10   8  12    11422.24    11637.82    317.48 o 
  -8   8  12     1959.47     2119.94    120.70 o 
  -6   8  12      425.51      466.94    110.05 o 
  -4   8  12     4355.45     4113.70    202.00 o 
  -2   8  12     3098.59     2975.09    274.30 o 
   0   8  12      134.02      -46.79     90.93 o 
   2   8  12     3166.02     2946.24    199.06 o 
   4   8  12     1984.14     2517.22    213.20 o 
 -17   9  12      276.44      350.04     91.53 o 
 -15   9  12      203.63      132.72     75.55 o 
 -13   9  12        2.52      -93.74     78.96 o 
 -11   9  12      239.63      177.65    117.74 o 
  -9   9  12      128.40      135.27     88.14 o 
  -7   9  12      230.95       91.38     88.04 o 
  -5   9  12      260.58      271.76     84.18 o 
  -3   9  12      117.09       16.13     64.50 o 
  -1   9  12       84.91      -43.56     88.44 o 
   1   9  12       42.58     -101.72     87.94 o 
 -12  10  12       15.67      -63.62     88.74 o 
 -10  10  12     2019.13     2249.16    190.46 o 
  -8  10  12     2884.98     2955.34    370.25 o 
  -6  10  12        3.90      -54.69    119.07 o 
 -29   1  13     4033.64     3892.14    208.14 o 
 -27   1  13       52.18       -1.67     70.28 o 
 -25   1  13    11609.63    11400.49    332.19 o 
 -23   1  13     4514.48     4482.98    195.75 o 
 -21   1  13     3047.88     2917.82    163.52 o 
 -19   1  13    19638.22    19477.90    294.94 o 
 -17   1  13    22126.75    22256.43    299.02 o 
 -15   1  13     2871.45     2510.93     82.61 o 
 -13   1  13    26230.61    26641.04    507.10 o 
 -11   1  13    10287.14    10135.29    217.05 o 
  -9   1  13      642.15      496.75     67.43 o 
  -7   1  13    24948.79    26146.69    298.32 o 
  -5   1  13     6558.44     6079.09    139.62 o 
  -3   1  13     1768.15     1599.98     70.33 o 
  -1   1  13    18223.55    18382.02    227.31 o 
   1   1  13     2200.63     1749.40     82.81 o 
   3   1  13     1743.47     1836.07     87.24 o 
   5   1  13    10515.51    10949.60    297.87 o 
   7   1  13     1500.15     1342.02    136.62 o 
   9   1  13      715.61      640.14    112.40 o 
  11   1  13     6552.50     6856.30    362.79 o 
 -30   2  13        2.72      -63.90     70.22 o 
 -28   2  13     2079.04     2251.61    172.30 o 
 -26   2  13     1866.42     1860.62    235.93 o 
 -24   2  13      291.46       75.01    108.15 o 
 -22   2  13     6483.04     6320.55    277.36 o 
 -20   2  13     5952.92     5893.46    168.37 o 
 -18   2  13        7.74      -43.76     42.45 o 
 -16   2  13    10082.61     9937.68    240.18 o 
 -14   2  13     6799.10     6806.55    146.74 o 
 -12   2  13      159.48      195.86     42.18 o 
 -10   2  13     3869.85     3634.92    108.82 o 
  -8   2  13     3344.30     3139.31    100.33 o 
  -6   2  13      861.16      881.64     67.62 o 
  -4   2  13     5714.89     5752.11    135.16 o 
  -2   2  13     3214.92     2886.35    113.25 o 
   0   2  13      230.95      252.43     60.72 o 
   2   2  13     3284.24     3280.14    129.19 o 
   4   2  13      298.53      200.41     66.51 o 
   6   2  13     2262.94     2179.02    207.12 o 
   8   2  13     2898.67     2758.35    219.80 o 
  10   2  13      269.46      228.11     95.36 o 
 -29   3  13      533.54      427.89     80.56 o 
 -27   3  13      316.78      337.99     71.85 o 
 -25   3  13      345.73      261.02     69.49 o 
 -23   3  13     1503.20     1733.32    121.47 o 
 -21   3  13     3436.13     3254.99    107.91 o 
 -19   3  13     6765.11     6524.07    171.95 o 
 -17   3  13     4062.32     3765.31    160.20 o 
 -15   3  13     1027.19      932.69    117.30 o 
 -13   3  13    16524.45    16218.09    222.39 o 
 -11   3  13     1768.37     1565.78     80.35 o 
  -9   3  13      275.11      245.54     86.66 o 
  -7   3  13     8753.49     8625.00    262.74 o 
  -5   3  13     1299.92     1444.79    118.11 o 
  -3   3  13     5226.75     5372.14    191.61 o 
  -1   3  13     8770.07     8544.11    190.92 o 
   1   3  13     9737.63     9718.19    302.08 o 
   3   3  13       53.71      -32.36     74.59 o 
   5   3  13     5469.38     5627.19    505.44 o 
   7   3  13      120.41      115.44     94.67 o 
   9   3  13       49.71      139.13     95.87 o 
 -28   4  13     2726.85     2818.86    129.46 o 
 -26   4  13     5247.10     5002.93    159.65 o 
 -24   4  13     1306.88     1188.33     97.90 o 
 -22   4  13     9853.86     9454.00    195.52 o 
 -20   4  13     6617.16     6885.58    178.47 o 
 -18   4  13     3260.03     3090.95    153.58 o 
 -16   4  13    24468.96    23969.69    388.73 o 
 -14   4  13     7642.71     7158.82    196.35 o 
 -12   4  13      261.91      177.03     62.23 o 
 -10   4  13    17315.80    17808.38    329.22 o 
  -8   4  13     6880.01     6956.51    206.67 o 
  -6   4  13     7859.96     7333.62    218.14 o 
  -4   4  13    21788.72    21551.28    494.80 o 
  -2   4  13     6443.29     6442.00    226.69 o 
   0   4  13     1090.09      931.00    124.59 o 
   2   4  13    11668.19    11884.74    319.63 o 
   4   4  13     1498.73     1605.43    202.80 o 
   6   4  13      101.35       50.61     85.67 o 
   8   4  13     7129.85     7438.89    283.97 o 
  10   4  13     1018.71     1174.09    160.43 o 
 -27   5  13       17.15      -63.74     61.48 o 
 -25   5  13     2201.83     2017.88    311.94 o 
 -23   5  13      641.03      720.48    102.78 o 
 -21   5  13     1769.79     1838.35    126.90 o 
 -19   5  13       25.27      -66.25     45.20 o 
 -17   5  13        4.15      -51.70     39.71 o 
 -15   5  13       92.20       11.23     58.25 o 
 -13   5  13      259.15      208.93    100.74 o 
 -11   5  13       11.40      -53.01     48.51 o 
  -9   5  13        1.22        2.91     61.18 o 
  -7   5  13     1700.95     1818.56    151.32 o 
  -5   5  13      469.51      538.12    133.01 o 
  -3   5  13     1841.25     1943.27    143.99 o 
  -1   5  13       16.07      -23.00     75.86 o 
   1   5  13       81.39      118.51     85.06 o 
   3   5  13     1168.08      958.39    138.13 o 
   5   5  13      120.20      -13.15     85.84 o 
   7   5  13      267.59      267.34    146.09 o 
 -26   6  13     2494.57     2488.70    152.76 o 
 -24   6  13       53.57      -77.05     65.01 o 
 -22   6  13     4453.79     4508.14    146.94 o 
 -20   6  13     2881.24     2872.82    141.69 o 
 -18   6  13      863.54      827.57     96.59 o 
 -16   6  13     9122.10     9668.34    272.58 o 
 -14   6  13     7091.18     6944.61    212.09 o 
 -12   6  13       11.36      -72.96     57.87 o 
 -10   6  13     5419.08     5357.96    196.77 o 
  -8   6  13     2041.79     1918.16    129.65 o 
  -6   6  13     2912.54     2831.14    156.28 o 
  -4   6  13     9728.33     9849.11    350.06 o 
  -2   6  13     3416.28     3271.44    182.11 o 
   0   6  13     2334.28     2160.72    159.03 o 
   2   6  13     6370.76     6384.02    291.30 o 
   4   6  13     1740.14     2118.10    313.53 o 
   6   6  13      766.78      564.47    130.74 o 
 -23   7  13     2929.02     2933.09    153.68 o 
 -21   7  13       28.85       -5.05     77.67 o 
 -19   7  13      369.01      435.08     87.66 o 
 -17   7  13     3641.39     3922.69    157.92 o 
 -15   7  13     2247.04     2099.62    185.36 o 
 -13   7  13     2120.28     1986.43    140.59 o 
 -11   7  13     2045.94     1983.78    140.10 o 
  -9   7  13      708.18      636.40    107.17 o 
  -7   7  13     2354.02     2682.87    160.59 o 
  -5   7  13      980.89     1138.87    136.73 o 
  -3   7  13      943.39      897.93    133.84 o 
  -1   7  13      167.35       36.01     91.52 o 
   1   7  13     3053.55     2946.79    191.50 o 
   3   7  13     2352.68     2687.42    217.59 o 
   5   7  13     1207.83     1508.62    175.72 o 
 -22   8  13      421.88      400.16    100.16 o 
 -20   8  13      970.38      957.01    119.27 o 
 -18   8  13      634.42      623.43    133.05 o 
 -16   8  13     1670.41     1469.43    233.75 o 
 -14   8  13     2651.54     2562.61    215.01 o 
 -12   8  13      525.38      670.28    117.79 o 
 -10   8  13     1538.19     1874.07    211.52 o 
  -8   8  13      202.58       84.54     86.93 o 
  -6   8  13        0.92       29.05     90.95 o 
  -4   8  13     3098.91     2975.15    183.87 o 
  -2   8  13      190.70      265.29    145.22 o 
   0   8  13       12.05      -38.61     90.85 o 
   2   8  13     1585.08     1360.75    169.05 o 
 -17   9  13      456.68      447.08     94.03 o 
 -15   9  13      391.11      189.42    104.08 o 
 -13   9  13     3791.05     3680.96    197.92 o 
 -11   9  13     2093.11     2247.33    172.40 o 
  -9   9  13       19.64     -108.12     72.08 o 
  -7   9  13     6305.16     6327.84    229.47 o 
  -5   9  13      953.27     1227.94    124.67 o 
  -3   9  13      843.55      681.60    139.93 o 
  -1   9  13     3298.59     3314.04    262.53 o 
 -30   0  14      594.89      258.17    143.91 o 
 -28   0  14     3106.84     3440.75    274.73 o 
 -26   0  14     4377.32     4472.54    300.02 o 
 -24   0  14     8591.51     8037.19    374.13 o 
 -22   0  14    18325.65    18061.24    537.09 o 
 -18   0  14     1976.05     1917.83    114.64 o 
 -16   0  14    12998.58    13023.21    263.79 o 
 -14   0  14     1123.98     1111.14    133.49 o 
 -12   0  14     7719.28     7935.18    280.84 o 
 -10   0  14    40912.39    40702.54    687.92 o 
  -8   0  14     7979.29     7136.26    262.53 o 
  -6   0  14    12449.26    12710.57    302.11 o 
  -4   0  14     9910.29    10392.68    239.64 o 
  -2   0  14     1062.13      854.22    125.60 o 
   0   0  14    28012.79    28297.51    434.17 o 
   2   0  14    13431.57    13077.23    295.86 o 
   4   0  14     3863.30     3753.84    172.57 o 
   6   0  14     5735.57     5950.05    322.69 o 
   8   0  14     2051.14     2501.46    271.25 o 
 -29   1  14       21.00      -21.44     71.53 o 
 -27   1  14      211.31      136.92     81.01 o 
 -25   1  14     1175.69      986.00    180.96 o 
 -23   1  14       31.97      -40.12     93.33 o 
 -21   1  14        6.64       -4.38     47.98 o 
 -19   1  14     5301.14     5083.92    150.51 o 
 -17   1  14      220.64      240.02     45.69 o 
 -15   1  14     2576.66     2403.54    112.29 o 
 -13   1  14     2904.13     2819.20    126.73 o 
 -11   1  14       75.72      102.48     54.27 o 
  -9   1  14     2672.51     2558.63    246.83 o 
  -7   1  14      763.69      758.13     68.62 o 
  -5   1  14      183.49      210.79     48.17 o 
  -3   1  14      454.78      479.89     54.68 o 
  -1   1  14     2408.84     2360.66     92.39 o 
   1   1  14      220.40      364.18     69.46 o 
   3   1  14      963.71      888.39     98.38 o 
   5   1  14     1563.80     1633.63    177.63 o 
   7   1  14        3.38      -17.47     76.28 o 
   9   1  14      105.15     -119.68    123.42 o 
 -30   2  14        2.98     -107.61     71.74 o 
 -28   2  14     4249.07     4499.66    313.97 o 
 -26   2  14      573.43      382.33     90.73 o 
 -24   2  14     1197.68     1149.55    104.46 o 
 -22   2  14    12766.72    12882.69    258.62 o 
 -20   2  14     3231.96     2872.71    120.71 o 
 -18   2  14      571.63      610.22     89.27 o 
 -16   2  14    12860.71    12875.82    216.09 o 
 -14   2  14      226.64      266.44     45.55 o 
 -12   2  14     4792.07     4704.94    154.12 o 
 -10   2  14     9650.57     9831.86    181.27 o 
  -8   2  14      817.74      754.55     66.08 o 
  -6   2  14     4468.05     4241.14    121.57 o 
  -4   2  14     9604.16     9598.91    198.55 o 
  -2   2  14        1.28      -60.89     43.78 o 
   0   2  14     3815.14     3756.28    207.79 o 
   2   2  14    11284.15    11243.67    415.39 o 
   4   2  14      185.62      -38.72     75.38 o 
   6   2  14     2316.72     2374.19    174.06 o 
   8   2  14     2626.71     2760.06    345.40 o 
  10   2  14       67.80      105.02     96.12 o 
 -29   3  14     1390.57     1365.51    190.84 o 
 -27   3  14     1816.48     1750.09    133.24 o 
 -25   3  14     4669.99     4754.03    170.18 o 
 -23   3  14     2375.05     2151.99    184.53 o 
 -21   3  14     2254.60     1923.20    108.88 o 
 -19   3  14    12363.45    11735.74    287.27 o 
 -17   3  14     3445.56     3247.04    311.79 o 
 -15   3  14      894.79      929.27     74.67 o 
 -13   3  14    11466.22    11137.20    161.95 o 
 -11   3  14     2245.75     2093.77     87.69 o 
  -9   3  14     3177.79     2997.37    141.14 o 
  -7   3  14     8925.74     9384.59    243.74 o 
  -5   3  14      621.51      638.80    152.20 o 
  -3   3  14     3751.33     3763.14    154.31 o 
  -1   3  14     9578.52     9702.07    350.72 o 
   1   3  14      296.02      292.85     67.65 o 
   3   3  14     6960.24     7058.18    424.74 o 
   5   3  14     2498.78     2393.93    165.89 o 
   7   3  14      178.99      125.80     96.15 o 
   9   3  14     3520.34     3883.79    213.93 o 
 -28   4  14      522.64      377.36    100.80 o 
 -26   4  14     1220.23     1193.90    102.88 o 
 -24   4  14       79.07      -49.88     59.60 o 
 -22   4  14      920.62      743.86     87.38 o 
 -20   4  14      230.80      186.10     70.23 o 
 -18   4  14      560.43      534.17     91.35 o 
 -16   4  14      839.01      777.16    103.61 o 
 -14   4  14       10.53       12.47     55.81 o 
 -12   4  14       67.18       37.96     58.08 o 
 -10   4  14     2298.44     2070.07    127.80 o 
  -8   4  14     3488.34     3506.31    287.42 o 
  -6   4  14      110.39       68.24     71.53 o 
  -4   4  14    11632.30    11133.71    290.80 o 
  -2   4  14      600.64      557.63     78.25 o 
   0   4  14      363.37      381.39    100.10 o 
   2   4  14      138.79      104.38     84.60 o 
   4   4  14      681.82      606.05    124.13 o 
   6   4  14     1252.65     1203.93    155.09 o 
   8   4  14      130.56       31.23     97.68 o 
 -27   5  14      335.59      207.49    111.86 o 
 -25   5  14     7940.92     8096.32    262.78 o 
 -23   5  14      100.23      103.22     69.44 o 
 -21   5  14     3140.98     3013.32    131.34 o 
 -19   5  14    13196.17    13224.37    251.38 o 
 -17   5  14     2446.00     2416.10    169.63 o 
 -15   5  14     3982.75     3829.26    162.18 o 
 -13   5  14     8358.09     8576.31    356.95 o 
 -11   5  14     1990.65     1954.08    130.33 o 
  -9   5  14     7775.46     7652.79    239.86 o 
  -7   5  14    16254.56    16450.06    350.38 o 
  -5   5  14      476.06      380.77     95.57 o 
  -3   5  14     6807.63     6953.97    501.95 o 
  -1   5  14    11293.60    11852.91    324.37 o 
   1   5  14      842.48      944.47    138.90 o 
   3   5  14     1923.65     2107.15    186.86 o 
   5   5  14     4396.47     4311.73    225.09 o 
   7   5  14       54.40       22.48    100.50 o 
 -26   6  14      254.62      174.27     84.01 o 
 -24   6  14       97.27      -30.38     93.31 o 
 -22   6  14      599.71      614.75     97.50 o 
 -20   6  14      268.74      225.12     88.43 o 
 -18   6  14      272.78      214.02     90.50 o 
 -16   6  14     2862.34     2337.46    218.93 o 
 -14   6  14       14.20      -46.17     94.65 o 
 -12   6  14      624.51      724.01    157.86 o 
 -10   6  14     3031.09     3074.03    164.17 o 
  -8   6  14      836.20      863.26    113.23 o 
  -6   6  14        3.97      -97.99     65.33 o 
  -4   6  14      913.01      892.95    125.51 o 
  -2   6  14       12.06       34.45     88.19 o 
   0   6  14      172.60      168.86    212.82 o 
   2   6  14     1645.30     1637.87    184.01 o 
   4   6  14       17.70      -48.87     83.57 o 
 -23   7  14      498.85      532.96    104.87 o 
 -21   7  14     1965.43     2134.11    139.61 o 
 -19   7  14     4026.90     4052.65    199.87 o 
 -17   7  14      960.37     1124.28    136.78 o 
 -15   7  14      492.55      366.94    104.21 o 
 -13   7  14     4989.62     4919.10    198.56 o 
 -11   7  14        7.63       16.81     73.20 o 
  -9   7  14     1674.88     1649.50    146.76 o 
  -7   7  14     4012.58     4061.37    280.84 o 
  -5   7  14      240.29      173.62     97.23 o 
  -3   7  14     2997.22     3055.97    186.67 o 
  -1   7  14     4504.00     4539.76    226.65 o 
   1   7  14      376.87      252.01    117.72 o 
   3   7  14     1042.30     1023.73    158.42 o 
 -20   8  14      507.97      542.59    104.90 o 
 -18   8  14     1461.40     1608.71    164.83 o 
 -16   8  14     4887.60     4534.30    233.75 o 
 -14   8  14      582.58      594.69    119.57 o 
 -12   8  14     2790.40     3154.40    179.37 o 
 -10   8  14     2191.13     2466.41    164.32 o 
  -8   8  14     1843.40     2069.28    295.22 o 
  -6   8  14     3560.70     3610.95    201.00 o 
  -4   8  14     4881.17     5370.48    400.81 o 
  -2   8  14      252.36      300.21    116.52 o 
   0   8  14      381.46      268.71    165.71 o 
 -17   9  14        8.15        3.74    292.63 o 
 -15   9  14       38.79      -45.78    145.23 o 
 -13   9  14      203.47      117.47    100.52 o 
 -11   9  14       18.41      -58.72     83.18 o 
  -9   9  14       89.34      -39.09    129.53 o 
  -7   9  14        2.50       35.90     76.51 o 
  -5   9  14        7.41      -91.34     95.79 o 
 -29   1  15      149.09      106.98     86.02 o 
 -27   1  15     4737.66     4186.49    209.61 o 
 -25   1  15    11567.95    11636.90    255.83 o 
 -23   1  15      306.87      131.23     66.47 o 
 -21   1  15     4058.54     3920.08    164.54 o 
 -19   1  15    17623.98    18459.29    243.97 o 
 -17   1  15      307.87      219.55     54.04 o 
 -15   1  15     8586.79     8794.10    225.25 o 
 -13   1  15    10258.19    10019.57    255.90 o 
 -11   1  15     4152.49     4201.72    149.75 o 
  -9   1  15    15457.54    16195.05    243.60 o 
  -7   1  15     6952.53     7027.04    161.43 o 
  -5   1  15      592.64      469.83     56.98 o 
  -3   1  15    10503.68    10467.43    180.39 o 
  -1   1  15     5532.84     5457.86    160.93 o 
   1   1  15     2190.31     1946.54    121.01 o 
   3   1  15    11686.40    11714.09    332.97 o 
   5   1  15     5452.14     5340.44    187.69 o 
   7   1  15      481.30      317.51    104.01 o 
 -30   2  15     1525.31     1277.00    167.09 o 
 -28   2  15     2698.69     2415.83    143.46 o 
 -26   2  15       28.87      -14.20     59.41 o 
 -24   2  15      742.13      606.85     85.95 o 
 -22   2  15     4042.67     3806.31    144.68 o 
 -20   2  15      794.72      657.35     76.82 o 
 -18   2  15     4514.95     4420.92    137.50 o 
 -16   2  15     6542.74     6289.42    153.24 o 
 -14   2  15      406.64      489.23     77.18 o 
 -12   2  15     1191.66     1139.15     94.05 o 
 -10   2  15     2900.43     2828.74    105.72 o 
  -8   2  15      311.97      327.28     72.31 o 
  -6   2  15     3819.04     3784.24    164.32 o 
  -4   2  15     3998.10     4007.23    139.30 o 
  -2   2  15       32.93      -68.76     45.84 o 
   0   2  15     5185.60     5110.00    234.58 o 
   2   2  15     1776.17     1917.22    118.46 o 
   4   2  15      977.99     1085.32    136.78 o 
   6   2  15     2834.83     2750.02    180.96 o 
   8   2  15      550.15      730.65    134.01 o 
 -29   3  15       24.63      -83.97     71.81 o 
 -27   3  15     1488.33     1752.65    190.68 o 
 -25   3  15     2087.10     2193.25    128.97 o 
 -23   3  15       90.51       61.67     58.97 o 
 -21   3  15     4810.82     4997.66    199.97 o 
 -19   3  15     2625.15     2302.91    138.08 o 
 -17   3  15     2947.04     3097.58    114.51 o 
 -15   3  15     4927.99     5153.71    134.01 o 
 -13   3  15     3149.51     2932.61    108.85 o 
 -11   3  15     1465.04     1373.48    119.26 o 
  -9   3  15     5595.57     5312.88    289.56 o 
  -7   3  15     7486.36     7094.82    223.77 o 
  -5   3  15     2515.46     2284.41    145.87 o 
  -3   3  15     3328.15     3272.21    133.00 o 
  -1   3  15      356.98      290.34     72.44 o 
   1   3  15      598.37      722.14    132.14 o 
   3   3  15     8206.96     7628.44    270.08 o 
   5   3  15     1915.42     2093.24    183.76 o 
   7   3  15        1.01      -32.72     87.78 o 
 -28   4  15     4555.32     4491.64    180.77 o 
 -26   4  15       37.81      -14.24     72.50 o 
 -24   4  15     5123.68     4965.77    217.38 o 
 -22   4  15     7296.51     7296.80    193.60 o 
 -20   4  15      174.61      -25.42     65.15 o 
 -18   4  15    11381.83    11512.04    223.15 o 
 -16   4  15     8461.99     8792.44    243.81 o 
 -14   4  15      247.84      161.72     69.70 o 
 -12   4  15     9307.24     9237.54    249.41 o 
 -10   4  15    13060.85    13188.86    303.63 o 
  -8   4  15      105.66       26.22     95.94 o 
  -6   4  15    16765.44    17531.08    367.96 o 
  -4   4  15     8139.71     8844.83    269.58 o 
  -2   4  15       14.09      -73.62     49.08 o 
   0   4  15     8897.70     8588.43    359.57 o 
   2   4  15     2824.93     2915.86    181.91 o 
   4   4  15      168.88      117.20    101.14 o 
   6   4  15     4914.88     4930.79    370.25 o 
 -27   5  15       42.67       55.43     94.08 o 
 -25   5  15      132.55       29.80     97.68 o 
 -23   5  15        8.43      -81.06     54.04 o 
 -21   5  15       11.99      -81.50     54.33 o 
 -19   5  15        4.91     -141.33     97.65 o 
 -17   5  15     1634.28     1778.12    128.79 o 
 -15   5  15      137.90       78.90     65.80 o 
 -13   5  15     2939.93     2812.27    149.77 o 
 -11   5  15       21.34       66.53     73.98 o 
  -9   5  15      604.38      485.92    101.44 o 
  -7   5  15       59.36       26.95     76.35 o 
  -5   5  15     1340.03     1312.44    144.26 o 
  -3   5  15      973.88      925.59    145.21 o 
  -1   5  15     2444.65     2362.24    167.45 o 
   1   5  15      514.96      426.26    120.56 o 
   3   5  15      335.83      171.86    103.42 o 
   5   5  15        0.17      -33.86     92.50 o 
 -26   6  15      182.99      151.97    103.14 o 
 -24   6  15     3906.24     3856.81    294.79 o 
 -22   6  15     4279.71     4297.48    221.98 o 
 -20   6  15      271.17      114.54    125.60 o 
 -18   6  15     2316.45     2238.50    148.84 o 
 -16   6  15     5630.65     5986.39    211.11 o 
 -14   6  15      125.42       70.79     97.25 o 
 -12   6  15     4689.18     4440.38    192.37 o 
 -10   6  15     7685.78     7806.26    250.94 o 
  -8   6  15       36.86       27.98     74.14 o 
  -6   6  15     4977.75     4872.59    214.16 o 
  -4   6  15     5000.26     5101.10    223.98 o 
  -2   6  15       73.75     -103.73     75.78 o 
   0   6  15     3872.63     3941.95    415.59 o 
   2   6  15     1153.44     1206.41    169.57 o 
   4   6  15      472.78      368.37    128.06 o 
 -23   7  15      397.07      290.17    129.08 o 
 -21   7  15     2340.41     2094.10    155.84 o 
 -19   7  15      543.74      446.02    112.86 o 
 -17   7  15      444.76      426.41    122.54 o 
 -15   7  15     3882.88     4443.77    295.66 o 
 -13   7  15     3982.21     4276.56    210.61 o 
 -11   7  15      670.58      790.86    122.11 o 
  -9   7  15     1025.76     1414.50    148.70 o 
  -7   7  15     1618.58     2166.99    175.38 o 
  -5   7  15      254.36      222.26    102.43 o 
  -3   7  15     4027.75     4180.47    222.01 o 
  -1   7  15      655.09      756.89    154.36 o 
   1   7  15      305.13      181.50    141.73 o 
 -20   8  15        0.37     -130.05     86.70 o 
 -18   8  15      753.85      577.05    127.04 o 
 -16   8  15      856.24      888.67    143.47 o 
 -14   8  15       91.40      121.59    175.74 o 
 -12   8  15     3962.71     4092.31    306.99 o 
 -10   8  15        2.36      -45.08     86.68 o 
  -8   8  15      267.76      228.78    107.61 o 
  -6   8  15     1195.55      895.14    141.38 o 
  -4   8  15      421.63      515.16    126.21 o 
  -2   8  15       21.47     -135.04     90.03 o 
 -15   9  15     1629.09     2042.31    188.93 o 
 -13   9  15     3253.37     3457.52    309.22 o 
 -11   9  15      224.19       64.68     94.63 o 
  -9   9  15     2683.08     2780.18    185.12 o 
  -7   9  15     5101.34     5362.19    287.38 o 
 -30   0  16     6603.12     6895.53    395.14 o 
 -28   0  16     1483.92     1518.49    224.16 o 
 -26   0  16       12.85      -21.81    106.41 o 
 -24   0  16    15179.03    16669.08    364.97 o 
 -22   0  16     2200.86     2121.02    229.83 o 
 -20   0  16      219.67      135.19     69.66 o 
 -18   0  16    19428.38    19787.59    526.62 o 
 -16   0  16     5439.70     5626.49    266.89 o 
 -14   0  16     1301.97     1340.53    164.87 o 
 -12   0  16    36946.20    37429.46    693.15 o 
 -10   0  16    13432.42    12073.96    366.19 o 
  -8   0  16      358.15      353.38     90.71 o 
  -6   0  16    23474.11    24437.20    403.25 o 
  -4   0  16     7898.29     8087.55    234.82 o 
  -2   0  16     9767.95     9303.05    254.51 o 
   0   0  16     7250.13     7429.32    236.32 o 
   2   0  16      255.14       84.60    121.24 o 
   4   0  16     3451.30     2614.80    242.47 o 
   6   0  16    12567.28    12509.04    489.13 o 
 -29   1  16       73.49      -20.06    114.25 o 
 -27   1  16      162.41       55.49     67.63 o 
 -25   1  16      231.70      145.64     72.19 o 
 -23   1  16       67.81      111.31     76.82 o 
 -21   1  16     2120.42     1824.24     89.15 o 
 -19   1  16     1438.35     1614.77    103.55 o 
 -17   1  16      167.77      180.20     54.43 o 
 -15   1  16     2206.09     1996.89    118.83 o 
 -13   1  16      199.82      181.67    109.46 o 
 -11   1  16     4293.79     4380.04    161.58 o 
  -9   1  16     2435.72     2171.72    103.00 o 
  -7   1  16     1034.62      970.12     75.47 o 
  -5   1  16      465.56      349.38     61.80 o 
  -3   1  16     1394.71     1312.01    106.36 o 
  -1   1  16     1019.44      990.05     96.20 o 
   1   1  16      716.25      474.01     88.16 o 
   3   1  16     1579.74     1576.57    124.29 o 
   5   1  16      140.23      335.54    136.94 o 
   7   1  16      259.39      242.46    156.99 o 
 -30   2  16     2885.19     2815.69    154.93 o 
 -28   2  16     1575.17     1549.85    130.74 o 
 -26   2  16       61.70       90.22     67.41 o 
 -24   2  16     5946.74     6115.49    187.40 o 
 -22   2  16     8158.94     8040.27    222.74 o 
 -20   2  16      318.21      461.92     89.55 o 
 -18   2  16     6308.59     6499.14    168.47 o 
 -16   2  16     5569.74     5763.02    183.07 o 
 -14   2  16     3164.43     2894.36    137.24 o 
 -12   2  16    21521.19    21728.04    298.34 o 
 -10   2  16    12962.78    12750.43    222.08 o 
  -8   2  16        9.62      -26.99     56.73 o 
  -6   2  16     2615.64     2287.56    143.90 o 
  -4   2  16     2171.17     2012.46    114.14 o 
  -2   2  16     3022.47     2749.55    129.64 o 
   0   2  16     3022.84     3207.61    140.25 o 
   2   2  16      236.62      233.71     77.08 o 
   4   2  16     4689.13     4429.26    216.04 o 
   6   2  16     3593.38     3757.52    238.99 o 
 -29   3  16       12.96      -78.58     67.42 o 
 -27   3  16     5087.46     5477.95    237.93 o 
 -25   3  16     1680.32     1849.67    133.43 o 
 -23   3  16       31.88        1.62     68.55 o 
 -21   3  16     7517.60     7639.87    496.28 o 
 -19   3  16     6742.18     6544.01    168.90 o 
 -17   3  16        8.63      -33.63     57.25 o 
 -15   3  16     6750.19     6619.94    167.32 o 
 -13   3  16     3513.40     3320.82    157.71 o 
 -11   3  16     2523.45     2397.39    142.88 o 
  -9   3  16    13626.52    13374.16    596.81 o 
  -7   3  16     5438.66     4851.80    260.35 o 
  -5   3  16      906.22      902.34    119.83 o 
  -3   3  16     7053.01     7007.07    288.80 o 
  -1   3  16      797.38      823.95     95.13 o 
   1   3  16     3382.57     3151.38    187.44 o 
   3   3  16     5553.59     5806.38    325.35 o 
   5   3  16      229.42      327.00    193.19 o 
 -28   4  16      144.12       56.47     76.88 o 
 -26   4  16       10.18       -5.16    115.98 o 
 -24   4  16     2157.88     2182.82    164.89 o 
 -22   4  16      329.05      187.32     83.44 o 
 -20   4  16        0.35      -61.69     61.35 o 
 -18   4  16        4.62       -4.30     62.02 o 
 -16   4  16      725.19      725.33    103.29 o 
 -14   4  16     5711.85     5512.62    201.80 o 
 -12   4  16     5122.79     4917.39    194.84 o 
 -10   4  16     9903.37     9586.64    276.83 o 
  -8   4  16     1904.50     1911.69    150.46 o 
  -6   4  16        2.53     -103.11     68.74 o 
  -4   4  16       35.30      -77.23     71.67 o 
  -2   4  16       56.34       23.96     82.64 o 
   0   4  16      140.02      110.41     94.63 o 
   2   4  16      777.40      810.07    140.91 o 
   4   4  16     3054.99     2855.53    193.34 o 
 -27   5  16     4616.30     4920.28    236.54 o 
 -25   5  16     3174.42     3257.01    191.78 o 
 -23   5  16      151.56      138.70     86.68 o 
 -21   5  16     6923.82     6889.52    296.53 o 
 -19   5  16     3806.51     3850.08    175.45 o 
 -17   5  16     2010.85     1887.53    136.82 o 
 -15   5  16     9537.34     9716.13    267.68 o 
 -13   5  16     8416.13     8324.54    250.96 o 
 -11   5  16     1120.00     1359.00    136.05 o 
  -9   5  16    17421.84    17728.93    382.65 o 
  -7   5  16     4394.03     4373.69    428.71 o 
  -5   5  16      785.98      633.74    118.33 o 
  -3   5  16     6473.96     6502.17    278.26 o 
  -1   5  16     1226.29     1340.64    160.35 o 
   1   5  16     3138.46     2682.32    310.52 o 
   3   5  16     2769.50     2791.30    198.80 o 
 -24   6  16        2.54      -34.88    129.08 o 
 -22   6  16      938.54      914.59    133.23 o 
 -20   6  16      508.73      318.25    100.83 o 
 -18   6  16     1080.24      797.18    180.54 o 
 -16   6  16     1972.04     1854.50    142.22 o 
 -14   6  16        1.29       20.34     73.38 o 
 -12   6  16       17.20        2.11     89.38 o 
 -10   6  16       50.56      -55.44     73.81 o 
  -8   6  16     2135.77     1965.14    285.24 o 
  -6   6  16     1868.44     1896.76    169.67 o 
  -4   6  16     1446.37     1410.79    159.51 o 
  -2   6  16      344.63      418.03    153.94 o 
   0   6  16     1542.73     1473.48    198.01 o 
   2   6  16      426.54      562.94    141.78 o 
 -23   7  16       18.34      -86.29     78.34 o 
 -21   7  16     1418.54     1706.03    201.01 o 
 -19   7  16      988.79     1016.82    146.72 o 
 -17   7  16      888.50      880.79    129.03 o 
 -15   7  16     6383.93     6216.94    350.59 o 
 -13   7  16     2355.95     2349.21    160.73 o 
 -11   7  16      239.29      101.91     93.63 o 
  -9   7  16     3366.37     3349.21    190.09 o 
  -7   7  16     2331.19     2427.00    172.57 o 
  -5   7  16      527.00      376.58    127.78 o 
  -3   7  16     2000.53     2523.58    207.47 o 
  -1   7  16      401.39      455.84    126.60 o 
 -20   8  16      676.31      733.63    129.39 o 
 -18   8  16     2636.41     2984.20    278.22 o 
 -16   8  16     1147.88     1104.95    145.75 o 
 -14   8  16       43.83       51.64     88.74 o 
 -12   8  16     4387.34     4799.96    221.08 o 
 -10   8  16      555.12      442.53    202.35 o 
  -8   8  16     1116.37     1037.92    156.14 o 
  -6   8  16     3902.12     4162.40    257.73 o 
  -4   8  16      858.43      873.44    152.20 o 
 -29   1  17     1145.46      976.87    111.95 o 
 -27   1  17     4911.47     5235.96    185.46 o 
 -25   1  17     2749.26     2498.92    156.60 o 
 -23   1  17     1825.46     2122.53    106.55 o 
 -21   1  17     8427.46     9176.30    213.00 o 
 -19   1  17      638.49      662.15     78.23 o 
 -17   1  17     7762.60     7991.11    232.69 o 
 -15   1  17    12425.58    12954.08    547.11 o 
 -13   1  17     3547.45     3251.54    229.35 o 
 -11   1  17    34081.74    33143.56    388.56 o 
  -9   1  17    22665.95    23170.28    383.74 o 
  -7   1  17     3235.13     2975.71    107.76 o 
  -5   1  17     3495.47     3722.50    145.82 o 
  -3   1  17    10784.21    11089.95    239.35 o 
  -1   1  17      233.15       68.92     77.92 o 
   1   1  17     5789.51     6092.40    191.64 o 
   3   1  17     3388.30     3936.37    165.77 o 
   5   1  17        0.06     -190.94    127.30 o 
 -30   2  17     1313.42     1311.84    137.95 o 
 -28   2  17      210.56       78.38     74.88 o 
 -26   2  17      472.51      536.90     90.95 o 
 -24   2  17     4357.67     3944.13    156.99 o 
 -22   2  17     3285.01     3092.21    130.37 o 
 -20   2  17      503.03      511.66     79.86 o 
 -18   2  17     2509.28     2604.51    113.17 o 
 -16   2  17       40.41       99.20     63.44 o 
 -14   2  17     5318.10     5255.04    183.29 o 
 -12   2  17    10117.41    10030.28    206.95 o 
 -10   2  17      551.97      588.43     99.49 o 
  -8   2  17     2809.64     3005.66    262.53 o 
  -6   2  17     3625.34     3558.38    179.92 o 
  -4   2  17      239.12      143.65     67.30 o 
  -2   2  17     4416.86     4194.59    160.25 o 
   0   2  17     2998.52     2888.01    193.49 o 
   2   2  17      128.06       75.57     95.59 o 
   4   2  17     1909.85     2048.83    208.03 o 
 -29   3  17     1287.63     1166.69    124.44 o 
 -27   3  17      286.16      238.82     83.20 o 
 -25   3  17     1145.56     1296.00    367.15 o 
 -23   3  17      144.89       54.51     83.53 o 
 -21   3  17     2595.66     2534.26    120.51 o 
 -19   3  17       14.61      -49.03     57.82 o 
 -17   3  17     5228.67     5064.42    143.79 o 
 -15   3  17     8241.87     7990.77    242.85 o 
 -13   3  17      427.10      461.04     91.46 o 
 -11   3  17     6275.79     6403.81    223.84 o 
  -9   3  17     7594.56     7756.50    248.76 o 
  -7   3  17     3796.42     3584.98    179.31 o 
  -5   3  17     1357.40     1597.78    236.86 o 
  -3   3  17     2968.85     2900.68    164.90 o 
  -1   3  17        0.22      -81.32     77.05 o 
   1   3  17      694.23      573.69    124.91 o 
   3   3  17     1479.95     1717.18    175.56 o 
 -28   4  17     1572.50     1661.14    173.80 o 
 -26   4  17     2034.40     2109.46    368.94 o 
 -24   4  17     5992.55     6301.94    246.89 o 
 -22   4  17     2232.23     1906.97    140.56 o 
 -20   4  17     3933.20     3949.15    184.17 o 
 -18   4  17     7912.63     7927.97    245.45 o 
 -16   4  17      244.06      233.42     81.26 o 
 -14   4  17     9194.28     8936.26    427.97 o 
 -12   4  17    18212.17    19263.00    390.95 o 
 -10   4  17     2411.62     2197.57    159.16 o 
  -8   4  17     9975.28    10214.88    352.24 o 
  -6   4  17     8545.34     9052.45    362.97 o 
  -4   4  17      214.79       90.60     66.84 o 
  -2   4  17     5796.09     5307.79    234.14 o 
   0   4  17     5042.87     5060.47    239.12 o 
   2   4  17       29.71      -97.12     90.40 o 
 -27   5  17        1.26       18.32    132.57 o 
 -25   5  17       94.45       31.40    143.91 o 
 -23   5  17      141.23       91.07     85.68 o 
 -21   5  17      407.47      273.00    136.06 o 
 -19   5  17      113.41      -54.74     63.34 o 
 -17   5  17      152.55        5.66     76.87 o 
 -15   5  17        0.27       -3.67     95.94 o 
 -13   5  17       59.74      135.90     78.95 o 
 -11   5  17       45.42      -68.01     73.30 o 
  -9   5  17      320.42      298.72    101.58 o 
  -7   5  17      633.93      665.76    117.72 o 
  -5   5  17      393.01      321.90    110.14 o 
  -3   5  17      495.69      571.47    122.43 o 
  -1   5  17      256.68      278.29    108.24 o 
   1   5  17      966.99      696.60    144.40 o 
 -24   6  17     2544.78     2633.41    180.63 o 
 -22   6  17      502.36      306.24    110.31 o 
 -20   6  17     1546.90     1740.91    240.73 o 
 -18   6  17     6927.87     6861.53    365.41 o 
 -16   6  17     1282.46     1317.87    139.69 o 
 -14   6  17     2450.69     2458.28    156.31 o 
 -12   6  17     7792.73     8132.77    269.09 o 
 -10   6  17      871.98      817.47    126.39 o 
  -8   6  17     2661.35     2609.47    171.86 o 
  -6   6  17     5676.27     5657.04    245.26 o 
  -4   6  17       65.94       32.77     92.01 o 
  -2   6  17     2325.91     2351.08    200.57 o 
   0   6  17     1639.04     1953.12    197.73 o 
 -21   7  17     5890.85     6090.02    251.76 o 
 -19   7  17      209.90      149.81     92.83 o 
 -17   7  17      342.78      261.65    159.61 o 
 -15   7  17     4018.72     4284.99    207.37 o 
 -13   7  17      564.13      625.69    120.76 o 
 -11   7  17       27.86       -0.44     87.58 o 
  -9   7  17      291.90      307.02    110.67 o 
  -7   7  17      701.82      594.60    128.83 o 
  -5   7  17     1141.81     1166.63    162.18 o 
  -3   7  17     3456.41     3407.57    213.82 o 
 -18   8  17      673.00      567.55    132.60 o 
 -16   8  17      411.49      265.37    136.50 o 
 -14   8  17     3466.25     3574.23    300.89 o 
 -12   8  17      642.18      642.85    160.48 o 
 -10   8  17      119.18       62.43    127.34 o 
  -8   8  17      596.61      376.75    124.75 o 
 -30   0  18     8979.38     9555.31    316.86 o 
 -28   0  18      226.75      153.31     87.14 o 
 -26   0  18     2531.00     2631.83    164.87 o 
 -24   0  18     3704.85     3848.19    186.61 o 
 -22   0  18        6.16      -83.60     55.73 o 
 -20   0  18    16740.31    18446.62    542.32 o 
 -18   0  18    10751.47    11612.73    408.92 o 
 -16   0  18     5614.49     5202.58    271.25 o 
 -14   0  18      377.74      632.34    141.30 o 
 -12   0  18    40144.30    38259.50    737.62 o 
 -10   0  18    20963.74    20721.39    530.11 o 
  -8   0  18    23922.50    25401.70    589.40 o 
  -6   0  18    13959.74    13754.64    326.96 o 
  -4   0  18      811.98      709.64    112.81 o 
  -2   0  18    13495.88    14274.62    496.98 o 
   0   0  18     4233.06     4835.43    313.97 o 
   2   0  18     1036.47     1163.54    218.93 o 
   4   0  18     2137.23     2140.32    273.86 o 
 -29   1  18      286.59      371.69    114.87 o 
 -27   1  18      811.05      767.46     87.17 o 
 -25   1  18       26.02      -58.70     51.77 o 
 -23   1  18       72.65      -34.39     61.16 o 
 -21   1  18      954.77      796.79     89.61 o 
 -19   1  18      754.50      908.00    114.97 o 
 -17   1  18     3991.97     3709.31    166.99 o 
 -15   1  18     2056.91     2043.70    133.69 o 
 -13   1  18     1078.39     1107.23    112.21 o 
 -11   1  18     2885.60     2770.01    130.56 o 
  -9   1  18      675.38      858.57     91.38 o 
  -7   1  18      155.19      172.81     70.95 o 
  -5   1  18     1642.30     1776.28    134.74 o 
  -3   1  18     1461.74     1601.16    126.07 o 
  -1   1  18      147.41      177.15     72.09 o 
   1   1  18     1016.62      809.46    338.83 o 
   3   1  18      658.21      751.82    180.54 o 
 -30   2  18     4336.46     4268.21    182.97 o 
 -28   2  18     1004.85      869.12    121.82 o 
 -26   2  18     1305.58     1325.09    150.30 o 
 -24   2  18     2989.25     2815.43    141.02 o 
 -22   2  18      316.66      214.32     71.13 o 
 -20   2  18     9416.00     9807.29    214.59 o 
 -18   2  18     6293.61     6892.68    235.50 o 
 -16   2  18      154.30       78.06     67.90 o 
 -14   2  18     7100.49     7030.61    185.00 o 
 -12   2  18     1245.04     1306.63    130.66 o 
 -10   2  18     2709.45     2601.72    156.04 o 
  -8   2  18    15540.43    16214.16    361.82 o 
  -6   2  18     4088.41     4166.49    225.94 o 
  -4   2  18       46.55      -60.57     63.85 o 
  -2   2  18     5670.98     6077.47    193.09 o 
   0   2  18      855.34      897.70    109.87 o 
   2   2  18      684.19      509.32    124.42 o 
 -29   3  18     4877.48     4671.52    187.81 o 
 -27   3  18     2541.15     2612.82    177.98 o 
 -25   3  18     1293.48     1099.80    219.80 o 
 -23   3  18     2278.27     2392.99    122.92 o 
 -21   3  18     4542.62     4516.08    154.27 o 
 -19   3  18      466.58      547.01     74.85 o 
 -17   3  18     7483.10     7477.07    256.86 o 
 -15   3  18     8340.45     8536.79    258.68 o 
 -13   3  18      161.13       62.14    105.97 o 
 -11   3  18     9047.21     9338.67    275.51 o 
  -9   3  18     4084.69     4285.70    195.36 o 
  -7   3  18      679.80      816.29    120.10 o 
  -5   3  18     6644.83     6591.15    197.91 o 
  -3   3  18     2691.74     2687.84    137.99 o 
  -1   3  18      857.69      643.90    125.19 o 
   1   3  18     5617.58     5314.19    441.31 o 
 -28   4  18      455.24      373.85    114.07 o 
 -26   4  18       80.62       79.74     88.18 o 
 -24   4  18       33.65      -22.50     77.40 o 
 -22   4  18       92.31      170.08    131.70 o 
 -20   4  18       25.18      -93.32     65.06 o 
 -18   4  18     2795.87     2628.31    214.57 o 
 -16   4  18       10.52        0.36     74.63 o 
 -14   4  18      251.61       47.06     80.96 o 
 -12   4  18      111.12       19.99     76.75 o 
 -10   4  18     1339.65     1561.93    146.94 o 
  -8   4  18     1459.11     1471.53    151.54 o 
  -6   4  18     2893.21     2893.88    183.38 o 
  -4   4  18        0.49     -115.75     77.16 o 
  -2   4  18       76.10     -132.68     88.46 o 
   0   4  18      218.67      194.21    103.61 o 
 -25   5  18       24.23       17.45    132.57 o 
 -23   5  18     3485.43     3949.84    215.84 o 
 -21   5  18     6132.13     6463.77    363.67 o 
 -19   5  18       26.29      -91.33     70.57 o 
 -17   5  18     6047.45     6150.79    230.01 o 
 -15   5  18     5564.33     5586.47    220.47 o 
 -13   5  18      208.06      151.56     86.40 o 
 -11   5  18    10514.13    10255.78    420.25 o 
  -9   5  18     5559.11     5606.41    233.31 o 
  -7   5  18     1013.90      835.80    134.30 o 
  -5   5  18     5583.49     5471.05    408.61 o 
  -3   5  18     2796.66     2666.77    188.28 o 
  -1   5  18     1493.59     1468.30    178.98 o 
 -24   6  18      602.11      709.61    130.31 o 
 -22   6  18       84.02      -33.26     83.68 o 
 -20   6  18     1651.26     1992.10    260.78 o 
 -18   6  18      669.80      650.95    199.29 o 
 -16   6  18        3.37      -66.75     74.98 o 
 -14   6  18     1264.96     1217.39    145.56 o 
 -12   6  18     1145.13     1288.24    145.82 o 
 -10   6  18       89.61       69.12    101.17 o 
  -8   6  18      134.10       19.98    137.35 o 
  -6   6  18       18.99       -1.49     85.08 o 
  -4   6  18        1.16      -81.82     83.80 o 
  -2   6  18     1368.49     1527.89    184.09 o 
 -21   7  18     1530.49     1859.58    182.86 o 
 -19   7  18      106.89     -119.45    142.21 o 
 -17   7  18     2262.87     2627.01    300.02 o 
 -15   7  18     1760.85     2121.87    181.39 o 
 -13   7  18      587.15      403.39    114.07 o 
 -11   7  18     2486.18     2382.42    170.85 o 
  -9   7  18     2323.88     2339.76    182.86 o 
  -7   7  18      171.10      110.07    103.06 o 
  -5   7  18     2671.93     2636.00    208.56 o 
 -14   8  18     4320.36     4919.13    354.95 o 
 -12   8  18      997.95     1236.78    225.91 o 
 -29   1  19     3375.35     3354.28    139.81 o 
 -27   1  19     1444.18     1526.73    149.68 o 
 -25   1  19     2810.79     2878.78    118.77 o 
 -23   1  19    11024.53    11796.56    256.24 o 
 -21   1  19     9582.05     9164.01    276.39 o 
 -19   1  19     1674.69     1782.89    132.09 o 
 -17   1  19    10400.13    10969.02    282.91 o 
 -15   1  19     2113.71     2114.50    214.14 o 
 -13   1  19     2241.45     2235.73    115.55 o 
 -11   1  19    10672.63    11441.69    234.59 o 
  -9   1  19       13.13      -41.88     51.77 o 
  -7   1  19     6817.54     6750.45    197.14 o 
  -5   1  19    12771.02    13277.31    372.00 o 
  -3   1  19      482.69      486.43     91.33 o 
  -1   1  19     1697.25     1957.25    176.64 o 
   1   1  19     3200.17     3364.15    200.91 o 
 -28   2  19       23.79      -23.59     58.76 o 
 -26   2  19     1549.70     1753.67    207.36 o 
 -24   2  19     1037.92     1090.87    107.96 o 
 -22   2  19      861.55     1075.81    103.65 o 
 -20   2  19     5842.80     6058.87    223.56 o 
 -18   2  19     1731.66     1793.43    133.22 o 
 -16   2  19     1755.26     1719.53    174.03 o 
 -14   2  19     5031.53     5154.86    329.66 o 
 -12   2  19      784.99      608.25    105.82 o 
 -10   2  19     1477.38     1623.45    146.16 o 
  -8   2  19     3397.10     3621.62    150.30 o 
  -6   2  19      399.48      374.72     83.12 o 
  -4   2  19     1466.46     1652.23    128.17 o 
  -2   2  19     3139.84     3273.92    154.12 o 
   0   2  19      277.39      299.42    113.16 o 
 -27   3  19      796.79     1086.73    228.52 o 
 -25   3  19     1187.00     1263.88    139.56 o 
 -23   3  19     4377.37     4294.46    160.04 o 
 -21   3  19     2821.24     2608.98    242.47 o 
 -19   3  19        1.76       90.71    106.41 o 
 -17   3  19     3252.84     2969.84    165.39 o 
 -15   3  19      144.92      114.71     85.48 o 
 -13   3  19      839.34      696.79    115.01 o 
 -11   3  19     1809.78     2024.97    166.18 o 
  -9   3  19       20.64       57.94     77.35 o 
  -7   3  19     2932.77     2727.51    141.12 o 
  -5   3  19     1970.04     2088.12    144.84 o 
  -3   3  19      320.56      258.03    110.16 o 
  -1   3  19      742.48      771.75    139.52 o 
   1   3  19     2663.90     2933.21    377.66 o 
 -26   4  19     4506.16     4586.85    332.28 o 
 -24   4  19     2809.86     2916.57    266.89 o 
 -22   4  19     1491.58     1513.57    215.01 o 
 -20   4  19     9229.59     9514.75    473.87 o 
 -18   4  19     1253.07     1178.12    135.19 o 
 -16   4  19     2383.40     2202.79    149.13 o 
 -14   4  19    10821.12    11007.73    421.56 o 
 -12   4  19     2123.14     2105.16    257.73 o 
 -10   4  19     4583.02     4272.09    207.21 o 
  -8   4  19     7405.40     7800.65    310.52 o 
  -6   4  19      302.94      346.62     88.68 o 
  -4   4  19     3035.66     2971.36    193.15 o 
  -2   4  19     5844.55     6245.35    270.28 o 
 -25   5  19      267.46      153.51    170.08 o 
 -23   5  19        2.41     -163.48    108.99 o 
 -21   5  19      262.84      123.88     88.75 o 
 -19   5  19      560.47      631.43    118.40 o 
 -17   5  19      477.43      367.59    101.40 o 
 -15   5  19        4.61       -5.96     78.98 o 
 -13   5  19       44.92      -47.33     74.38 o 
 -11   5  19     1238.37     1282.01    298.27 o 
  -9   5  19       42.41      107.28     95.59 o 
  -7   5  19      200.53       66.04    157.86 o 
  -5   5  19      243.31      174.18    107.40 o 
  -3   5  19      206.68      212.77    112.01 o 
 -22   6  19      120.46     -190.94    127.30 o 
 -20   6  19     3072.58     3275.96    285.20 o 
 -18   6  19     1262.92     1361.25    147.29 o 
 -16   6  19      811.66      755.94    130.48 o 
 -14   6  19     4436.47     4730.92    224.34 o 
 -12   6  19     1108.88     1117.10    145.67 o 
 -10   6  19     1252.96     1218.47    156.04 o 
  -8   6  19     2593.53     2634.03    198.26 o 
  -6   6  19      155.33      -42.12     97.39 o 
  -4   6  19     2088.59     2332.94    212.96 o 
 -19   7  19     1282.54     1226.32    232.01 o 
 -17   7  19     1176.99     1609.16    246.83 o 
 -15   7  19      723.39      981.67    144.00 o 
 -13   7  19     1333.53     1411.22    158.33 o 
 -11   7  19     1899.00     2152.57    192.23 o 
  -9   7  19      802.46      754.05    149.80 o 
 -28   0  20     4424.72     4929.13    451.77 o 
 -26   0  20     5925.44     6121.85    239.62 o 
 -24   0  20        7.11       -3.49    113.38 o 
 -22   0  20    11105.20    11333.73    449.02 o 
 -20   0  20    15182.32    15102.04    496.98 o 
 -18   0  20      777.26      673.33    140.42 o 
 -16   0  20     2830.37     2723.01    216.32 o 
 -14   0  20     9683.18     9846.28    376.66 o 
 -12   0  20      203.42      134.87     84.67 o 
 -10   0  20    15568.14    15722.85    355.01 o 
  -8   0  20     8105.50     9091.22    412.40 o 
  -6   0  20     1457.25     1125.96    193.65 o 
  -4   0  20     5946.79     5450.29    335.77 o 
  -2   0  20      859.05      833.82    211.94 o 
   0   0  20        1.89     -153.54    125.55 o 
 -29   1  20      328.48      253.88     79.31 o 
 -27   1  20       29.09       41.09     64.21 o 
 -25   1  20      244.51      247.75     84.42 o 
 -23   1  20     1967.03     2159.37    210.17 o 
 -21   1  20        0.69       88.18     86.86 o 
 -19   1  20     1734.93     1780.40    153.06 o 
 -17   1  20     1488.18     1424.99    140.42 o 
 -15   1  20        6.20      -12.55     68.55 o 
 -13   1  20     2331.31     2083.77    115.53 o 
 -11   1  20      724.56      828.45    120.55 o 
  -9   1  20        1.16       58.47     69.66 o 
  -7   1  20      576.65      453.73     89.48 o 
  -5   1  20     1008.78     1080.03    114.60 o 
  -3   1  20       35.55      -47.61     86.52 o 
  -1   1  20      320.48      221.27    107.28 o 
 -28   2  20      707.01      720.64    111.86 o 
 -26   2  20     4951.16     5057.30    186.28 o 
 -24   2  20       93.41       40.99     64.44 o 
 -22   2  20     3826.77     3815.97    193.68 o 
 -20   2  20    11993.44    12227.46    341.78 o 
 -18   2  20      752.30      472.72    156.12 o 
 -16   2  20     1694.33     1789.16    155.04 o 
 -14   2  20     2876.89     2807.07    164.36 o 
 -12   2  20      269.21      134.02     85.56 o 
 -10   2  20     3959.02     3771.78    191.50 o 
  -8   2  20     4194.97     4391.03    168.25 o 
  -6   2  20       37.96      -31.84     65.79 o 
  -4   2  20      891.07     1033.57    119.62 o 
  -2   2  20     1241.23     1501.32    137.54 o 
 -27   3  20      445.45      304.20     91.57 o 
 -25   3  20     2497.63     2753.37    139.09 o 
 -23   3  20     6127.28     6838.86    379.36 o 
 -21   3  20      146.25      162.22    130.83 o 
 -19   3  20     3088.83     3078.98    173.85 o 
 -17   3  20     5951.58     5656.27    226.45 o 
 -15   3  20       95.14      -11.81    160.06 o 
 -13   3  20     4004.14     3823.20    196.04 o 
 -11   3  20     4229.88     4357.68    207.21 o 
  -9   3  20        9.47      -62.44     81.06 o 
  -7   3  20     2496.15     2694.59    192.09 o 
  -5   3  20     2791.04     2713.89    146.74 o 
  -3   3  20       11.11     -179.87    119.92 o 
  -1   3  20     2860.29     2803.84    202.58 o 
 -26   4  20      299.11      -26.17    130.83 o 
 -24   4  20        9.04      -42.22     79.33 o 
 -22   4  20      454.91      486.40    112.72 o 
 -20   4  20     1585.00     1573.19    157.39 o 
 -18   4  20       78.24       60.19     79.37 o 
 -16   4  20        0.74      -82.88     69.97 o 
 -14   4  20      517.96      378.69    111.01 o 
 -12   4  20      575.17      721.08    124.56 o 
 -10   4  20       83.15      -19.87     84.06 o 
  -8   4  20     1035.87     1048.61    177.06 o 
  -6   4  20      140.20       87.05    104.99 o 
  -4   4  20      232.26       67.01    101.83 o 
 -25   5  20     1497.03     1758.34    261.65 o 
 -23   5  20     4712.19     4892.10    342.74 o 
 -21   5  20       99.05      -73.13     79.01 o 
 -19   5  20     4468.71     4291.83    206.38 o 
 -17   5  20     4449.88     4529.90    215.67 o 
 -15   5  20      214.68       38.29     90.34 o 
 -13   5  20     4019.14     4178.96    212.72 o 
 -11   5  20     4205.78     4185.83    217.77 o 
  -9   5  20      136.26      -63.24     86.09 o 
  -7   5  20     3561.23     3572.36    220.24 o 
  -5   5  20     2154.56     2525.84    201.09 o 
 -22   6  20       24.55      -27.04    153.51 o 
 -20   6  20      372.50      330.56    159.61 o 
 -18   6  20      196.50      227.07    172.69 o 
 -16   6  20      984.47     1166.81    146.42 o 
 -14   6  20      767.54      875.27    142.95 o 
 -12   6  20        0.49      -36.29     93.07 o 
 -10   6  20      317.30      278.87    113.07 o 
  -8   6  20      498.79      495.63    214.56 o 
 -15   7  20       20.91      -36.54     95.55 o 
 -29   1  21     4517.67     5254.10    205.59 o 
 -27   1  21      359.92      311.44     87.83 o 
 -25   1  21     5077.50     5626.93    297.40 o 
 -23   1  21     5964.74     6362.66    245.06 o 
 -21   1  21      472.08      233.87     94.75 o 
 -19   1  21     6989.29     6789.00    379.84 o 
 -17   1  21     1821.84     1812.31    255.55 o 
 -15   1  21      212.39       28.64     84.60 o 
 -13   1  21    10908.17    10566.54    306.26 o 
 -11   1  21     2637.39     2616.77    140.25 o 
  -9   1  21      845.48      751.79    101.02 o 
  -7   1  21     5267.43     5693.99    194.74 o 
  -5   1  21     1819.33     2003.39    181.92 o 
  -3   1  21      356.35      191.95    110.49 o 
 -28   2  21     1496.24     1724.10    142.91 o 
 -26   2  21     1981.21     2249.19    148.38 o 
 -24   2  21        1.58      -69.90     76.15 o 
 -22   2  21     2920.43     2957.70    181.91 o 
 -20   2  21     1515.53     1402.44    211.09 o 
 -18   2  21      376.72      161.55     87.88 o 
 -16   2  21     3332.41     3242.97    180.70 o 
 -14   2  21     1719.78     1586.49    152.54 o 
 -12   2  21       89.72      122.18     87.89 o 
 -10   2  21     1247.71     1474.64    121.92 o 
  -8   2  21      674.44      833.21    104.67 o 
  -6   2  21      120.68      118.37     72.11 o 
  -4   2  21     1563.55     1918.29    148.83 o 
 -27   3  21        0.70      -85.01     73.63 o 
 -25   3  21     1972.11     2413.31    292.17 o 
 -23   3  21      302.76      423.89    184.03 o 
 -21   3  21        0.34      -17.41     75.41 o 
 -19   3  21     3851.92     3340.79    186.79 o 
 -17   3  21      878.42      863.33    128.66 o 
 -15   3  21      716.10      762.68    121.16 o 
 -13   3  21     1673.07     1652.21    161.92 o 
 -11   3  21      143.35       75.83     89.73 o 
  -9   3  21      298.58      220.31     83.90 o 
  -7   3  21     3754.07     3450.33    164.28 o 
  -5   3  21      707.58      913.57    114.86 o 
 -26   4  21     2532.26     3192.17    299.15 o 
 -24   4  21      164.23      141.27     94.66 o 
 -22   4  21     6023.23     6280.97    376.79 o 
 -20   4  21     1703.67     1784.06    167.02 o 
 -18   4  21      681.44      476.90    106.63 o 
 -16   4  21     6220.25     6529.44    462.67 o 
 -14   4  21     3110.57     3179.76    282.14 o 
 -12   4  21      682.63      530.25    115.86 o 
 -10   4  21     5453.49     5547.93    248.76 o 
  -8   4  21      852.76      938.01    118.08 o 
  -6   4  21      705.09      498.71    130.05 o 
 -23   5  21       67.73      -44.48    151.76 o 
 -21   5  21      176.94      201.93    103.73 o 
 -19   5  21       66.81     -117.82     78.55 o 
 -17   5  21      182.25      113.70     97.42 o 
 -15   5  21      370.36      203.70    101.82 o 
 -13   5  21       10.89     -117.39     82.92 o 
 -11   5  21      491.87      500.22    119.60 o 
  -9   5  21        0.15      -47.63     95.58 o 
  -7   5  21       31.62     -125.01     83.34 o 
 -18   6  21       80.15     -121.58     81.05 o 
 -16   6  21     2139.85     2414.65    196.66 o 
 -14   6  21     1159.54     1165.73    155.95 o 
 -12   6  21      363.38      139.76    108.78 o 
 -28   0  22     8314.79     9861.97    477.80 o 
 -26   0  22      289.97      244.22    158.74 o 
 -24   0  22      965.28     1037.90    199.75 o 
 -22   0  22     7602.18     8171.55    396.89 o 
 -20   0  22      231.53      296.55    129.08 o 
 -18   0  22     1405.34     1860.36    229.39 o 
 -16   0  22     8122.11     8421.87    368.03 o 
 -14   0  22      347.73      202.77     94.67 o 
 -12   0  22     1771.13     1909.18    251.19 o 
 -10   0  22     5712.75     6232.63    362.79 o 
  -8   0  22      623.61      714.32    194.50 o 
  -6   0  22     4365.54     3848.97    298.27 o 
 -27   1  22       67.63       86.12    100.83 o 
 -25   1  22      527.69      592.29    131.25 o 
 -23   1  22       61.43       13.56     85.44 o 
 -21   1  22      595.34      700.42    123.14 o 
 -19   1  22     1365.88     1326.69    140.09 o 
 -17   1  22      296.79      238.98    124.72 o 
 -15   1  22      745.82      832.48    122.51 o 
 -13   1  22      284.95      217.42     76.21 o 
 -11   1  22       60.24       86.87     67.71 o 
  -9   1  22      295.33      201.86     85.18 o 
  -7   1  22      400.59      447.59    118.11 o 
  -5   1  22      166.20      224.61    104.40 o 
 -26   2  22     1389.07     1693.22    177.70 o 
 -24   2  22     1128.52     1190.20    155.68 o 
 -22   2  22     3058.30     3340.48    279.96 o 
 -20   2  22     1214.71     1136.42    204.98 o 
 -18   2  22     1103.68      946.82    130.27 o 
 -16   2  22     2594.03     2327.41    160.30 o 
 -14   2  22       93.01      -32.31     81.65 o 
 -12   2  22     1767.58     1844.07    176.60 o 
 -10   2  22     1672.35     1967.59    145.16 o 
  -8   2  22      170.06      199.46     84.97 o 
  -6   2  22     2393.65     2513.59    156.47 o 
 -25   3  22     3121.32     3321.30    311.35 o 
 -23   3  22      507.54      579.14    191.88 o 
 -21   3  22     1255.31     1245.10    146.27 o 
 -19   3  22     4306.49     4225.51    292.65 o 
 -17   3  22     1103.67     1212.06    149.12 o 
 -15   3  22      665.30      504.95    113.91 o 
 -13   3  22     2394.54     2571.40    175.07 o 
 -11   3  22      153.73      333.01    106.78 o 
  -9   3  22     1043.66     1101.49    164.04 o 
  -7   3  22     2375.78     2610.04    155.13 o 
 -24   4  22      206.98      276.97    111.92 o 
 -22   4  22       56.10     -101.86    108.59 o 
 -20   4  22      393.69      309.05    105.17 o 
 -18   4  22      370.88      229.02    101.95 o 
 -16   4  22        0.92     -116.71     77.81 o 
 -14   4  22       16.13      -22.72     87.26 o 
 -12   4  22      371.79      414.56    116.44 o 
 -10   4  22      355.76      322.30    125.16 o 
  -8   4  22       29.85       52.22    105.66 o 
 -21   5  22     1653.85     1905.32    203.19 o 
 -19   5  22     2503.13     2714.49    184.94 o 
 -17   5  22      582.14      504.43    125.79 o 
 -15   5  22     1376.86     1352.43    162.65 o 
 -13   5  22     4166.37     4320.93    228.17 o 
 -11   5  22       67.91      -49.21     99.28 o 
 -25   1  23     3265.71     3646.20    217.19 o 
 -23   1  23        9.44     -100.91     74.11 o 
 -21   1  23     3425.16     3522.74    193.91 o 
 -19   1  23     2487.91     2187.49    226.78 o 
 -17   1  23     1588.62     1130.89    139.00 o 
 -15   1  23     4661.43     4416.17    217.07 o 
 -13   1  23     1283.11     1660.90    133.28 o 
 -11   1  23        8.36     -104.51     69.68 o 
  -9   1  23     1688.38     2131.71    179.64 o 
  -7   1  23     2321.40     2393.38    211.40 o 
 -26   2  23       75.28      204.09    164.84 o 
 -24   2  23     1656.56     2101.09    268.63 o 
 -22   2  23     2014.53     1910.93    251.19 o 
 -20   2  23      197.77      293.60     99.59 o 
 -18   2  23      561.51      456.46    127.78 o 
 -16   2  23     1093.21     1465.49    235.50 o 
 -14   2  23        5.27        0.66     80.47 o 
 -12   2  23      698.89      739.15    113.78 o 
 -10   2  23      611.51      527.67    102.38 o 
  -8   2  23       18.68      -20.94    153.56 o 
 -23   3  23        4.52       22.24     84.52 o 
 -21   3  23     1268.42     1042.14    142.70 o 
 -19   3  23     1406.14     1303.43    157.57 o 
 -17   3  23        0.16     -110.23     73.49 o 
 -15   3  23      929.83      777.78    177.94 o 
 -13   3  23      281.33      361.23    118.18 o 
 -11   3  23        0.29       30.77     72.66 o 
 -22   4  23     2549.25     2816.96    185.02 o 
 -20   4  23        7.01      -84.78     82.87 o 
 -18   4  23     2254.11     2376.39    185.20 o 
 -16   4  23     2621.31     2767.93    221.98 o 
 -14   4  23        8.38      -88.46     87.24 o 
 -12   4  23     3704.91     3623.06    216.39 o 
 -24   0  24     3966.62     3914.36    311.35 o 
 -22   0  24     2312.97     2543.31    252.94 o 
 -20   0  24     2216.60     1783.63    229.39 o 
 -16   0  24     9491.17     8006.67    414.32 o 
 -14   0  24     2599.90     2273.81    286.07 o 
 -12   0  24     2448.24     2791.89    266.89 o 
 -23   1  24       41.73       75.88    138.67 o 
 -21   1  24      445.09      270.38    152.63 o 
 -19   1  24      270.54      119.85    109.89 o 
 -17   1  24      221.61      324.41    108.41 o 
 -15   1  24      444.09      347.28     89.95 o 
 -13   1  24       60.83      -92.89     93.34 o 
 -11   1  24      107.73       13.61     97.42 o 
 -22   2  24     1165.91     1133.81    238.11 o 
 -20   2  24       33.21       28.03     92.72 o 
 -18   2  24     2727.24     2797.39    185.44 o 
 -16   2  24     1071.04     1111.58    151.09 o 
 -14   2  24      176.29       14.64     75.98 o 
 -12   2  24     2423.22     2580.62    151.82 o 
 -21   3  24     1627.83     1732.65    176.46 o 
 -19   3  24     1463.34     1483.22    168.61 o 
 -17   3  24       67.09      -43.29     90.92 o 
 -15   3  24     1937.56     2233.28    392.48 o 
 -19   1  25      731.62      684.19    129.90 o 
 -17   1  25      812.31      901.89    244.20 o 
                                                 
